# Supplementary material for: Whole Genome Sequence of the gut commensal protist Tritrichomonas musculus isolated from laboratory mice
Source: Sci Data. 2025 Apr 8;12:590. doi: 10.1038/s41597-025-04921-0 (PMC11978803; doi:10.1038/s41597-025-04921-0)
Supplement: Supplementary file 2 — Supplementary Table 1 [file 41597_2025_4921_MOESM2_ESM.xlsx]

## Sheet: Tmu_Pfam_gene_frequency_with_de
PFAM (T. mu)	Frequency	Description
PF00069	3411	Protein kinase domain
PF13306	2217	Leucine rich repeats (6 copies)
PF08238	1157	Sel1 repeat
PF07714	772	Protein tyrosine kinase
PF12796	751	Ankyrin repeats (3 copies)
PF00071	557	Ras family
PF00249	453	Myb-like DNA-binding domain
PF00149	354	Calcineurin-like phosphoesterase
PF13921	241	Myb-like DNA-binding domain
PF13392	233	HNH endonuclease
PF00443	207	Ubiquitin carboxyl-terminal hydrolase
PF11929	204	Domain of unknown function (DUF3447)
PF00754	196	F5/8 type C domain
PF00632	195	HECT-domain (ubiquitin-transferase)
PF00168	189	C2 domain
PF00076	186	RNA recognition motif. (a.k.a. RRM, RBD, or RNP domain)
PF10416	174	Transcription-initiator DNA-binding domain IBD
PF00005	151	ABC transporter
PF02138	146	Beige/BEACH domain
PF00211	140	Adenylate and Guanylate cyclase catalytic domain
PF00307	139	Calponin homology (CH) domain
PF00179	127	Ubiquitin-conjugating enzyme
PF13499	121	EF-hand domain pair
PF00240	120	Ubiquitin family
PF00271	115	Helicase conserved C-terminal domain
PF00439	112	Bromodomain
PF00012	111	Hsp70 protein
PF00112	103	Papain family cysteine protease
PF02207	102	Putative zinc finger in N-recognin (UBR box)
PF03184	101	DDE superfamily endonuclease
PF00083	99	Sugar (and other) transporter
PF12810	97	Glycine rich protein
PF12330	94	Haspin like kinase domain
PF00270	93	DEAD/DEAH box helicase
PF00022	92	Actin
PF01554	87	MatE
PF04383	87	KilA-N domain
PF13229	84	Right handed beta helix region
PF00085	82	Thioredoxin
PF00566	82	Rab-GTPase-TBC domain
PF13920	82	Zinc finger, C3HC4 type (RING finger)
PF13637	79	Ankyrin repeats (many copies)
PF08246	76	Cathepsin propeptide inhibitor domain (I29)
PF00454	73	Phosphatidylinositol 3- and 4-kinase
PF00415	71	Regulator of chromosome condensation (RCC1) repeat
PF01529	71	DHHC palmitoyltransferase
PF00004	70	ATPase family associated with various cellular activities (AAA)
PF00082	70	Subtilase family
PF00648	70	Calpain family cysteine protease
PF03133	70	Tubulin-tyrosine ligase family
PF13426	68	PAS domain
PF00128	66	Alpha amylase, catalytic domain
PF07690	66	Major Facilitator Superfamily
PF00664	64	ABC transporter transmembrane region
PF01490	64	Transmembrane amino acid transporter protein
PF02450	64	Lecithin:cholesterol acyltransferase
PF00169	58	PH domain
PF00226	58	DnaJ domain
PF13419	58	Haloacid dehalogenase-like hydrolase
PF00233	56	3'5'-cyclic nucleotide phosphodiesterase
PF00400	56	WD domain, G-beta repeat
PF03031	56	NLI interacting factor-like phosphatase
PF13768	56	von Willebrand factor type A domain
PF01485	55	IBR domain, a half RING-finger domain
PF01764	55	Lipase (class 3)
PF02260	55	FATC domain
PF12698	55	ABC-2 family transporter protein
PF01603	54	Protein phosphatase 2A regulatory B subunit (B56 family)
PF10021	53	Uncharacterized protein conserved in bacteria (DUF2263)
PF00481	52	Protein phosphatase 2C
PF07517	52	SecA DEAD-like domain
PF12146	52	Serine aminopeptidase, S33
PF15787	52	Domain of unknown function (DUF4704)
PF01602	51	Adaptin N terminal region
PF00025	50	ADP-ribosylation factor family
PF08487	50	Vault protein inter-alpha-trypsin domain
PF00385	49	Chromo (CHRromatin Organisation MOdifier) domain
PF02141	49	DENN (AEX-3) domain
PF00656	48	Caspase domain
PF08393	48	Dynein heavy chain, N-terminal region 2
PF00583	47	Acetyltransferase (GNAT) family
PF00621	47	RhoGEF domain
PF01590	47	GAF domain
PF13540	47	Regulator of chromosome condensation (RCC1) repeat
PF00248	45	Aldo/keto reductase family
PF10551	45	MULE transposase domain
PF13639	45	Ring finger domain
PF00620	44	RhoGAP domain
PF03175	44	DNA polymerase type B, organellar and viral
PF00125	43	Core histone H2A/H2B/H3/H4
PF00644	43	Poly(ADP-ribose) polymerase catalytic domain
PF00933	43	Glycosyl hydrolase family 3 N terminal domain
PF13855	43	Leucine rich repeat
PF01915	42	Glycosyl hydrolase family 3 C-terminal domain
PF07728	41	AAA domain (dynein-related subfamily)
PF00176	40	SNF2 family N-terminal domain
PF00659	40	POLO box duplicated region
PF12774	39	Hydrolytic ATP binding site of dynein motor region D1
PF01556	38	DnaJ C terminal domain
PF12624	38	N-terminal region of Chorein or VPS13
PF03028	37	Dynein heavy chain and region D6 of dynein motor
PF00122	36	E1-E2 ATPase
PF04548	36	AIG1 family
PF12777	36	Microtubule-binding stalk of dynein motor
PF14310	36	Fibronectin type III-like domain
PF14580	36	Leucine-rich repeat
PF00505	35	HMG (high mobility group) box
PF00724	35	NADH:flavin oxidoreductase / NADH oxidase family
PF02259	35	FAT domain
PF09820	35	Predicted AAA-ATPase
PF00244	34	14-3-3 protein
PF13358	34	DDE superfamily endonuclease
PF14844	34	PH domain associated with Beige/BEACH
PF00501	33	AMP-binding enzyme
PF00581	33	Rhodanese-like domain
PF00627	33	UBA/TS-N domain
PF00651	33	BTB/POZ domain
PF01412	33	Putative GTPase activating protein for Arf
PF04577	32	Protein of unknown function (DUF563)
PF13418	32	Galactose oxidase, central domain
PF16908	32	Vacuolar sorting-associated protein 13, N-terminal
PF12781	31	ATP-binding dynein motor region D5
PF00009	30	Elongation factor Tu GTP binding domain
PF00753	30	Metallo-beta-lactamase superfamily
PF05699	30	hAT family C-terminal dimerisation region
PF08241	30	Methyltransferase domain
PF12780	30	P-loop containing dynein motor region D4
PF17291	30	N-terminal domain of M60-like peptidases
PF00428	29	60s Acidic ribosomal protein
PF02121	29	Phosphatidylinositol transfer protein
PF04564	29	U-box domain
PF05965	29	F/Y rich C-terminus
PF12775	29	P-loop containing dynein motor region D3
PF00535	28	Glycosyl transferase family 2
PF00728	28	Glycosyl hydrolase family 20, catalytic domain
PF01373	28	Glycosyl hydrolase family 14
PF00293	27	NUDIX domain
PF00335	27	Tetraspanin family
PF01214	27	Casein kinase II regulatory subunit
PF01926	27	50S ribosome-binding GTPase
PF07002	27	Copine
PF12943	27	Protein of unknown function (DUF3839)
PF17389	27	Bacterial alpha-L-rhamnosidase 6 hairpin glycosidase domain
PF00134	26	Cyclin, N-terminal domain
PF02366	26	Dolichyl-phosphate-mannose-protein mannosyltransferase
PF13857	26	Ankyrin repeats (many copies)
PF00899	25	ThiF family
PF01423	25	LSM domain
PF05964	25	F/Y-rich N-terminus
PF07738	25	Sad1 / UNC-like C-terminal
PF10544	25	T5orf172 domain
PF12799	25	Leucine Rich repeats (2 copies)
PF03358	24	NADPH-dependent FMN reductase
PF04515	24	Plasma-membrane choline transporter
PF05592	24	Bacterial alpha-L-rhamnosidase concanavalin-like domain
PF06920	24	Dock homology region 2
PF08771	24	FKBP12-rapamycin binding domain
PF11865	24	Domain of unknown function (DUF3385)
PF12348	24	CLASP N terminal
PF12706	24	Beta-lactamase superfamily domain
PF00239	23	Resolvase, N terminal domain
PF00465	23	Iron-containing alcohol dehydrogenase
PF01433	23	Peptidase family M1 domain
PF01553	23	Acyltransferase
PF01650	23	Peptidase C13 family
PF02319	23	E2F/DP family winged-helix DNA-binding domain
PF02383	23	SacI homology domain
PF02838	23	Glycosyl hydrolase family 20, domain 2
PF02902	23	Ulp1 protease family, C-terminal catalytic domain
PF07707	23	BTB And C-terminal Kelch
PF14538	23	Raptor N-terminal CASPase like domain
PF16192	23	C-terminal four TMM region of protein-O-mannosyltransferase
PF00079	22	Serpin (serine protease inhibitor)
PF00091	22	Tubulin/FtsZ family, GTPase domain
PF00328	22	Histidine phosphatase superfamily (branch 2)
PF00617	22	RasGEF domain
PF00884	22	Sulfatase
PF01189	22	16S rRNA methyltransferase RsmB/F
PF04749	22	PLAC8 family
PF06337	22	DUSP domain
PF06664	22	Wnt-binding factor required for Wnt secretion
PF13246	22	Cation transport ATPase (P-type)
PF00106	21	short chain dehydrogenase
PF00782	21	Dual specificity phosphatase, catalytic domain
PF00957	21	Synaptobrevin
PF01612	21	3'-5' exonuclease
PF02127	21	Aminopeptidase I zinc metalloprotease (M18)
PF03159	21	XRN 5'-3' exonuclease N-terminus
PF03547	21	Membrane transport protein
PF03637	21	Mob1/phocein family
PF08240	21	Alcohol dehydrogenase GroES-like domain
PF08531	21	Alpha-L-rhamnosidase N-terminal domain
PF13519	21	von Willebrand factor type A domain
PF14388	21	Domain of unknown function (DUF4419)
PF14533	21	Ubiquitin-specific protease C-terminal
PF00225	20	Kinesin motor domain
PF00266	20	Aminotransferase class-V
PF00561	20	alpha/beta hydrolase fold
PF00888	20	Cullin family
PF00995	20	Sec1 family
PF01055	20	Glycosyl hydrolases family 31
PF01369	20	Sec7 domain
PF01569	20	PAP2 superfamily
PF02836	20	Glycosyl hydrolases family 2, TIM barrel domain
PF03151	20	Triose-phosphate Transporter family
PF07508	20	Recombinase
PF07534	20	TLD
PF13088	20	BNR repeat-like domain
PF13402	20	Peptidase M60, enhancin and enhancin-like
PF13408	20	Recombinase zinc beta ribbon domain
PF17390	20	Bacterial alpha-L-rhamnosidase C-terminal domain
PF00665	19	Integrase core domain
PF00703	19	Glycosyl hydrolases family 2
PF01381	19	Helix-turn-helix
PF02146	19	Sir2 family
PF02837	19	Glycosyl hydrolases family 2, sugar binding domain
PF03357	19	Snf7
PF08389	19	Exportin 1-like protein
PF11422	19	Initiator binding protein 39 kDa
PF16212	19	Phospholipid-translocating P-type ATPase C-terminal
PF00107	18	Zinc-binding dehydrogenase
PF00188	18	Cysteine-rich secretory protein family
PF01221	18	Dynein light chain type 1
PF03999	18	Microtubule associated protein (MAP65/ASE1 family)
PF13863	18	Domain of unknown function (DUF4200)
PF00092	17	von Willebrand factor type A domain
PF00227	17	Proteasome subunit
PF00520	17	Ion transport protein
PF01167	17	Tub family
PF01652	17	Eukaryotic initiation factor 4E
PF02446	17	4-alpha-glucanotransferase
PF03143	17	Elongation factor Tu C-terminal domain
PF03144	17	Elongation factor Tu domain 2
PF03747	17	ADP-ribosylglycohydrolase
PF07970	17	Endoplasmic reticulum vesicle transporter
PF08011	17	PD-(D/E)XK nuclease superfamily
PF16209	17	Phospholipid-translocating ATPase N-terminal
PF00160	16	Cyclophilin type peptidyl-prolyl cis-trans isomerase/CLD
PF00246	16	Zinc carboxypeptidase
PF00262	16	Calreticulin family
PF00689	16	Cation transporting ATPase, C-terminus
PF01370	16	NAD dependent epimerase/dehydratase family
PF01501	16	Glycosyl transferase family 8
PF03016	16	Exostosin family
PF03381	16	LEM3 (ligand-effect modulator 3) family / CDC50 family
PF03953	16	Tubulin C-terminal domain
PF04193	16	PQ loop repeat
PF04810	16	Sec23/Sec24 zinc finger
PF12682	16	Flavodoxin
PF13815	16	Iguana/Dzip1-like DAZ-interacting protein N-terminal
PF00027	15	Cyclic nucleotide-binding domain
PF00118	15	TCP-1/cpn60 chaperonin family
PF00254	15	FKBP-type peptidyl-prolyl cis-trans isomerase
PF00412	15	LIM domain
PF00686	15	Starch binding domain
PF00784	15	MyTH4 domain
PF01399	15	PCI domain
PF02181	15	Formin Homology 2 Domain
PF02204	15	Vacuolar sorting protein 9 (VPS9) domain
PF02685	15	Glucokinase
PF13087	15	AAA domain
PF13850	15	Endoplasmic Reticulum-Golgi Intermediate Compartment (ERGIC)
PF00326	14	Prolyl oligopeptidase family
PF00690	14	Cation transporter/ATPase, N-terminus
PF00702	14	haloacid dehalogenase-like hydrolase
PF00892	14	EamA-like transporter family
PF01398	14	JAB1/Mov34/MPN/PAD-1 ubiquitin protease
PF01467	14	Cytidylyltransferase-like
PF01476	14	LysM domain
PF02065	14	Melibiase
PF02883	14	Adaptin C-terminal domain
PF03178	14	CPSF A subunit region
PF03388	14	Legume-like lectin family
PF04015	14	Domain of unknown function (DUF362)
PF04055	14	Radical SAM superfamily
PF04144	14	SCAMP family
PF04851	14	Type III restriction enzyme, res subunit
PF06565	14	DUF1126 PH-like domain
PF07883	14	Cupin domain
PF10358	14	N-terminal C2 in EEIG1 and EHBP1 proteins
PF10585	14	Ubiquitin-activating enzyme active site
PF13868	14	Trichohyalin-plectin-homology domain
PF14512	14	Putative TM nitroreductase
PF15511	14	Centromere kinetochore component CENP-T histone fold
PF16558	14	Amino-terminal Zinc-binding domain of ubiquitin ligase E3A
PF16874	14	Glycosyl hydrolase family 36 C-terminal domain
PF00235	13	Profilin
PF00241	13	Cofilin/tropomyosin-type actin-binding protein
PF00397	13	WW domain
PF00534	13	Glycosyl transferases group 1
PF00557	13	Metallopeptidase family M24
PF00628	13	PHD-finger
PF00684	13	DnaJ central domain
PF00860	13	Permease family
PF00939	13	Sodium:sulfate symporter transmembrane region
PF01451	13	Low molecular weight phosphotyrosine protein phosphatase
PF01532	13	Glycosyl hydrolase family 47
PF01545	13	Cation efflux family
PF02906	13	Iron only hydrogenase large subunit, C-terminal domain
PF02984	13	Cyclin, C-terminal domain
PF03302	13	Giardia variant-specific surface protein
PF03798	13	TLC domain
PF03810	13	Importin-beta N-terminal domain
PF05133	13	Phage portal protein, SPP1 Gp6-like
PF10277	13	Frag1/DRAM/Sfk1 family
PF11380	13	Stealth protein CR2, conserved region 2
PF12436	13	ICP0-binding domain of Ubiquitin-specific protease 7
PF12850	13	Calcineurin-like phosphoesterase superfamily domain
PF13086	13	AAA domain
PF13185	13	GAF domain
PF14652	13	Domain of unknown function (DUF4457)
PF00155	12	Aminotransferase class I and II
PF00185	12	Aspartate/ornithine carbamoyltransferase, Asp/Orn binding domain
PF00578	12	AhpC/TSA family
PF00613	12	Phosphoinositide 3-kinase family, accessory domain (PIK domain)
PF00928	12	Adaptor complexes medium subunit family
PF01048	12	Phosphorylase superfamily
PF01237	12	Oxysterol-binding protein
PF01432	12	Peptidase family M3
PF01457	12	Leishmanolysin
PF01979	12	Amidohydrolase family
PF02525	12	Flavodoxin-like fold
PF05184	12	Saposin-like type B, region 1
PF06733	12	DEAD_2
PF08033	12	Sec23/Sec24 beta-sandwich domain
PF08767	12	CRM1 C terminal
PF09358	12	Ubiquitin fold domain
PF10211	12	Axonemal dynein light chain
PF13307	12	Helicase C-terminal domain
PF16190	12	Ubiquitin-activating enzyme E1 FCCH domain
PF16875	12	Glycosyl hydrolase family 36 N-terminal domain
PF00036	11	EF hand
PF00113	11	Enolase, C-terminal TIM barrel domain
PF00144	11	Beta-lactamase
PF00251	11	Glycosyl hydrolases family 32 N-terminal domain
PF00498	11	FHA domain
PF00533	11	BRCA1 C Terminus (BRCT) domain
PF00787	11	PX domain
PF00989	11	PAS fold
PF01139	11	tRNA-splicing ligase RtcB
PF01217	11	Clathrin adaptor complex small chain
PF01301	11	Glycosyl hydrolases family 35
PF01344	11	Kelch motif
PF02729	11	Aspartate/ornithine carbamoyltransferase, carbamoyl-P binding domain
PF02891	11	MIZ/SP-RING zinc finger
PF02929	11	Beta galactosidase small chain
PF03643	11	Vacuolar protein sorting-associated protein 26
PF03952	11	Enolase, N-terminal domain
PF04811	11	Sec23/Sec24 trunk domain
PF05154	11	TM2 domain
PF07992	11	Pyridine nucleotide-disulphide oxidoreductase
PF08244	11	Glycosyl hydrolases family 32 C terminal
PF08683	11	Microtubule-binding calmodulin-regulated spectrin-associated
PF09324	11	Domain of unknown function (DUF1981)
PF13347	11	MFS/sugar transport protein
PF13508	11	Acetyltransferase (GNAT) domain
PF13802	11	Galactose mutarotase-like
PF13913	11	zinc-finger of a C2HC-type
PF14559	11	Tetratricopeptide repeat
PF16352	11	Domain of unknown function (DUF4980)
PF16531	11	Centriolar protein SAS N-terminal
PF00132	10	Bacterial transferase hexapeptide (six repeats)
PF00156	10	Phosphoribosyl transferase domain
PF00258	10	Flavodoxin
PF00300	10	Histidine phosphatase superfamily (branch 1)
PF00503	10	G-protein alpha subunit
PF00615	10	Regulator of G protein signaling domain
PF00881	10	Nitroreductase family
PF01326	10	Pyruvate phosphate dikinase, PEP/pyruvate binding domain
PF01546	10	Peptidase family M20/M25/M40
PF02518	10	Histidine kinase-, DNA gyrase B-, and HSP90-like ATPase
PF03006	10	Haemolysin-III related
PF03129	10	Anticodon binding domain
PF03489	10	Saposin-like type B, region 2
PF03645	10	Tctex-1 family
PF04389	10	Peptidase family M28
PF04791	10	LMBR1-like membrane protein
PF05041	10	Pecanex protein (C-terminus)
PF05739	10	SNARE domain
PF05832	10	Eukaryotic protein of unknown function (DUF846)
PF05994	10	Cytoplasmic Fragile-X interacting family
PF07571	10	TAF6 C-terminal HEAT repeat domain
PF08264	10	Anticodon-binding domain of tRNA
PF10367	10	Vacuolar sorting protein 39 domain 2
PF12678	10	RING-H2 zinc finger domain
PF12895	10	Anaphase-promoting complex, cyclosome, subunit 3
PF13020	10	Domain of unknown function (DUF3883)
PF13510	10	2Fe-2S iron-sulfur cluster binding domain
PF13589	10	Histidine kinase-, DNA gyrase B-, and HSP90-like ATPase
PF13774	10	Regulated-SNARE-like domain
PF16891	10	Serine-threonine protein phosphatase N-terminal domain
PF17035	10	Bromodomain extra-terminal - transcription regulation
PF00081	9	Iron/manganese superoxide dismutases, alpha-hairpin domain
PF00133	9	tRNA synthetases class I (I, L, M and V)
PF00135	9	Carboxylesterase family
PF00370	9	FGGY family of carbohydrate kinases, N-terminal domain
PF00406	9	Adenylate kinase
PF00480	9	ROK family
PF00679	9	Elongation factor G C-terminus
PF01156	9	Inosine-uridine preferring nucleoside hydrolase
PF01248	9	Ribosomal protein L7Ae/L30e/S12e/Gadd45 family
PF01363	9	FYVE zinc finger
PF01852	9	START domain
PF02256	9	Iron hydrogenase small subunit
PF02463	9	RecF/RecN/SMC N terminal domain
PF02544	9	3-oxo-5-alpha-steroid 4-dehydrogenase
PF02777	9	Iron/manganese superoxide dismutases, C-terminal domain
PF02826	9	D-isomer specific 2-hydroxyacid dehydrogenase, NAD binding domain
PF02896	9	PEP-utilising enzyme, TIM barrel domain
PF03372	9	Endonuclease/Exonuclease/phosphatase family
PF03407	9	Nucleotide-diphospho-sugar transferase
PF03770	9	Inositol polyphosphate kinase
PF04153	9	NOT2 / NOT3 / NOT5 family
PF04403	9	Paraquat-inducible protein A
PF04665	9	Poxvirus A32 protein
PF04916	9	Phospholipase B
PF05186	9	Dpy-30 motif
PF05577	9	Serine carboxypeptidase S28
PF06371	9	Diaphanous GTPase-binding Domain
PF06427	9	UDP-glucose:Glycoprotein Glucosyltransferase
PF07039	9	SGF29 tudor-like domain
PF07065	9	D123
PF07162	9	Ciliary basal body-associated, B9 protein
PF07859	9	alpha/beta hydrolase fold
PF07885	9	Ion channel
PF08148	9	DSHCT (NUC185) domain
PF08282	9	haloacid dehalogenase-like hydrolase
PF08323	9	Starch synthase catalytic domain
PF08385	9	Dynein heavy chain, N-terminal region 1
PF10417	9	C-terminal domain of 1-Cys peroxiredoxin
PF12541	9	Protein of unknown function (DUF3737)
PF12767	9	Transcriptional regulator of RNA polII, SAGA, subunit
PF12784	9	PD-(D/E)XK nuclease family transposase
PF12999	9	Glucosidase II beta subunit-like
PF13646	9	HEAT repeats
PF13649	9	Methyltransferase domain
PF13673	9	Acetyltransferase (GNAT) domain
PF13848	9	Thioredoxin-like domain
PF16353	9	Domain of unknown function(DUF4981)
PF17101	9	Stealth protein CR1, conserved region 1
PF17102	9	Stealth protein CR3, conserved region 3
PF00023	8	Ankyrin repeat
PF00173	8	Cytochrome b5-like Heme/Steroid binding domain
PF00291	8	Pyridoxal-phosphate dependent enzyme
PF00485	8	Phosphoribulokinase / Uridine kinase family
PF00515	8	Tetratricopeptide repeat
PF00565	8	Staphylococcal nuclease homologue
PF00575	8	S1 RNA binding domain
PF00579	8	tRNA synthetases class I (W and Y)
PF00587	8	tRNA synthetase class II core domain (G, H, P, S and T)
PF00626	8	Gelsolin repeat
PF00637	8	Region in Clathrin and VPS
PF00638	8	RanBP1 domain
PF01183	8	Glycosyl hydrolases family 25
PF01368	8	DHH family
PF01636	8	Phosphotransferase enzyme family
PF01661	8	Macro domain
PF01713	8	Smr domain
PF02738	8	Molybdopterin-binding domain of aldehyde dehydrogenase
PF02782	8	FGGY family of carbohydrate kinases, C-terminal domain
PF02922	8	Carbohydrate-binding module 48 (Isoamylase N-terminal domain)
PF02990	8	Endomembrane protein 70
PF03029	8	Conserved hypothetical ATP binding protein
PF03367	8	ZPR1 zinc-finger domain
PF04054	8	CCR4-Not complex component, Not1
PF04111	8	Autophagy protein Apg6
PF04130	8	Spc97 / Spc98 family
PF04178	8	Got1/Sft2-like family
PF04493	8	Endonuclease V
PF04841	8	Vps16, N-terminal region
PF04937	8	Protein of unknown function (DUF 659)
PF05691	8	Raffinose synthase or seed imbibition protein Sip1
PF07202	8	T-complex protein 10 C-terminus
PF07717	8	Oligonucleotide/oligosaccharide-binding (OB)-fold
PF07787	8	Transmembrane protein 43
PF08449	8	UAA transporter family
PF08719	8	Domain of unknown function (DUF1768)
PF10584	8	Proteasome subunit A N-terminal signature
PF12166	8	Piezo non-specific cation channel, R-Ras-binding domain
PF13561	8	Enoyl-(Acyl carrier protein) reductase
PF14938	8	Soluble NSF attachment protein, SNAP
PF16211	8	C-terminus of histone H2A
PF16415	8	CCR4-NOT transcription complex subunit 1 CAF1-binding domain
PF00183	7	Hsp90 protein
PF00294	7	pfkB family carbohydrate kinase
PF00324	7	Amino acid permease
PF00334	7	Nucleoside diphosphate kinase
PF00365	7	Phosphofructokinase
PF00389	7	D-isomer specific 2-hydroxyacid dehydrogenase, catalytic domain
PF00459	7	Inositol monophosphatase family
PF00488	7	MutS domain V
PF00493	7	MCM2/3/5 family
PF00536	7	SAM domain (Sterile alpha motif)
PF00618	7	RasGEF N-terminal motif
PF00643	7	B-box zinc finger
PF00667	7	FAD binding domain
PF00852	7	Glycosyltransferase family 10 (fucosyltransferase) C-term
PF00941	7	FAD binding domain in molybdopterin dehydrogenase
PF01043	7	SecA preprotein cross-linking domain
PF01119	7	DNA mismatch repair protein, C-terminal domain
PF01150	7	GDA1/CD39 (nucleoside phosphatase) family
PF01184	7	GPR1/FUN34/yaaH family
PF01207	7	Dihydrouridine synthase (Dus)
PF01232	7	Mannitol dehydrogenase Rossmann domain
PF01315	7	Aldehyde oxidase and xanthine dehydrogenase, a/b hammerhead domain
PF01479	7	S4 domain
PF01663	7	Type I phosphodiesterase / nucleotide pyrophosphatase
PF01694	7	Rhomboid family
PF01757	7	Acyltransferase family
PF01799	7	[2Fe-2S] binding domain
PF01841	7	Transglutaminase-like superfamily
PF01853	7	MOZ/SAS family
PF01871	7	AMMECR1
PF01966	7	HD domain
PF02493	7	MORN repeat
PF02535	7	ZIP Zinc transporter
PF02779	7	Transketolase, pyrimidine binding domain
PF02780	7	Transketolase, C-terminal domain
PF02915	7	Rubrerythrin
PF03104	7	DNA polymerase family B, exonuclease domain
PF03450	7	CO dehydrogenase flavoprotein C-terminal domain
PF03571	7	Peptidase family M49
PF04408	7	Helicase associated domain (HA2)
PF04545	7	Sigma-70, region 4
PF05193	7	Peptidase M16 inactive domain
PF05195	7	Aminopeptidase P, N-terminal domain
PF07258	7	COMM domain
PF07724	7	AAA domain (Cdc48 subfamily)
PF07749	7	Endoplasmic reticulum protein ERp29, C-terminal domain
PF08125	7	Mannitol dehydrogenase C-terminal domain
PF08367	7	Peptidase M16C associated
PF13015	7	Glucosidase II beta subunit-like protein
PF13242	7	HAD-hyrolase-like
PF13302	7	Acetyltransferase (GNAT) domain
PF13460	7	NAD(P)H-binding
PF13964	7	Kelch motif
PF14498	7	Glycosyl hydrolase family 65, N-terminal domain
PF14671	7	Dual specificity protein phosphatase, N-terminal half
PF16016	7	Domain of unknown function (DUF4782)
PF16363	7	GDP-mannose 4,6 dehydratase
PF17207	7	MCM OB domain
PF17297	7	Phosphoenolpyruvate carboxykinase N-terminal domain
PF00006	6	ATP synthase alpha/beta family, nucleotide-binding domain
PF00136	6	DNA polymerase family B
PF00137	6	ATP synthase subunit C
PF00278	6	Pyridoxal-dependent decarboxylase, C-terminal sheet domain
PF00288	6	GHMP kinases N terminal domain
PF00343	6	Carbohydrate phosphorylase
PF00391	6	PEP-utilising enzyme, mobile domain
PF00408	6	Phosphoglucomutase/phosphomannomutase, C-terminal domain
PF00448	6	SRP54-type protein, GTPase domain
PF00675	6	Insulinase (Peptidase family M16)
PF00687	6	Ribosomal protein L1p/L10e family
PF00821	6	Phosphoenolpyruvate carboxykinase C-terminal P-loop domain
PF00850	6	Histone deacetylase domain
PF00867	6	XPG I-region
PF00962	6	Adenosine/AMP deaminase
PF01066	6	CDP-alcohol phosphatidyltransferase
PF01073	6	3-beta hydroxysteroid dehydrogenase/isomerase family
PF01074	6	Glycosyl hydrolases family 38 N-terminal domain
PF01138	6	3' exoribonuclease family, domain 1
PF01520	6	N-acetylmuramoyl-L-alanine amidase
PF01699	6	Sodium/calcium exchanger protein
PF01704	6	UTP--glucose-1-phosphate uridylyltransferase
PF01728	6	FtsJ-like methyltransferase
PF01751	6	Toprim domain
PF01909	6	Nucleotidyltransferase domain
PF02148	6	Zn-finger in ubiquitin-hydrolases and other protein
PF02434	6	Fringe-like
PF02775	6	Thiamine pyrophosphate enzyme, C-terminal TPP binding domain
PF02784	6	Pyridoxal-dependent decarboxylase, pyridoxal binding domain
PF02854	6	MIF4G domain
PF02874	6	ATP synthase alpha/beta family, beta-barrel domain
PF02878	6	Phosphoglucomutase/phosphomannomutase, alpha/beta/alpha domain I
PF02879	6	Phosphoglucomutase/phosphomannomutase, alpha/beta/alpha domain II
PF02880	6	Phosphoglucomutase/phosphomannomutase, alpha/beta/alpha domain III
PF02881	6	SRP54-type protein, helical bundle domain
PF03062	6	MBOAT, membrane-bound O-acyltransferase family
PF03162	6	Tyrosine phosphatase family
PF03179	6	Vacuolar (H+)-ATPase G subunit
PF03313	6	Serine dehydratase alpha chain
PF03463	6	eRF1 domain 1
PF03465	6	eRF1 domain 3
PF03733	6	Inner membrane component domain
PF03764	6	Elongation factor G, domain IV
PF03847	6	Transcription initiation factor TFIID subunit A
PF03949	6	Malic enzyme, NAD binding domain
PF04014	6	Antidote-toxin recognition MazE, bacterial antitoxin
PF04427	6	Brix domain
PF04468	6	PSP1 C-terminal conserved region
PF04969	6	CS domain
PF05018	6	Protein of unknown function (DUF667)
PF05048	6	Periplasmic copper-binding protein (NosD)
PF05065	6	Phage capsid family
PF05089	6	Alpha-N-acetylglucosaminidase (NAGLU) tim-barrel domain
PF05192	6	MutS domain III
PF05704	6	Capsular polysaccharide synthesis protein
PF05970	6	PIF1-like helicase
PF06325	6	Ribosomal protein L11 methyltransferase (PrmA)
PF06470	6	SMC proteins Flexible Hinge Domain
PF06602	6	Myotubularin-like phosphatase domain
PF06814	6	Lung seven transmembrane receptor
PF07646	6	Kelch motif
PF07687	6	Peptidase dimerisation domain
PF07748	6	Glycosyl hydrolases family 38 C-terminal domain
PF07947	6	YhhN family
PF07973	6	Threonyl and Alanyl tRNA synthetase second additional domain
PF07986	6	Tubulin binding cofactor C
PF08507	6	COPI associated protein
PF08513	6	LisH
PF09234	6	Domain of unknown function (DUF1963)
PF09261	6	Alpha mannosidase middle domain
PF09336	6	Vps4 C terminal oligomerisation domain
PF09479	6	Listeria-Bacteroides repeat domain (List_Bact_rpt)
PF09735	6	Membrane-associated apoptosis protein
PF09773	6	Meckelin (Transmembrane protein 67)
PF09830	6	ATP adenylyltransferase
PF12234	6	RAVE protein 1 C terminal
PF12317	6	Intraflagellar transport complex B protein 46 C terminal
PF12464	6	Maltose acetyltransferase
PF12893	6	Putative lumazine-binding
PF12972	6	Alpha-N-acetylglucosaminidase (NAGLU) C-terminal domain
PF13187	6	4Fe-4S dicluster domain
PF13344	6	Haloacid dehalogenase-like hydrolase
PF13359	6	DDE superfamily endonuclease
PF13390	6	Protein of unknown function (DUF4108)
PF13424	6	Tetratricopeptide repeat
PF13445	6	RING-type zinc-finger
PF13472	6	GDSL-like Lipase/Acylhydrolase family
PF13520	6	Amino acid permease
PF13838	6	Clathrin-H-link
PF13891	6	Potential DNA-binding domain
PF14429	6	C2 domain in Dock180 and Zizimin proteins
PF14492	6	Elongation Factor G, domain II
PF14551	6	MCM N-terminal domain
PF14555	6	UBA-like domain
PF14643	6	Domain of unknown function (DUF4455)
PF14644	6	Domain of unknown function (DUF4456)
PF16746	6	BAR domain of APPL family
PF00037	5	4Fe-4S binding domain
PF00145	5	C-5 cytosine-specific DNA methylase
PF00204	5	DNA gyrase B
PF00206	5	Lyase
PF00224	5	Pyruvate kinase, barrel domain
PF00281	5	Ribosomal protein L5
PF00282	5	Pyridoxal-dependent decarboxylase conserved domain
PF00350	5	Dynamin family
PF00432	5	Prenyltransferase and squalene oxidase repeat
PF00433	5	Protein kinase C terminal domain
PF00456	5	Transketolase, thiamine diphosphate binding domain
PF00466	5	Ribosomal protein L10
PF00483	5	Nucleotidyl transferase
PF00580	5	UvrD/REP helicase N-terminal domain
PF00609	5	Diacylglycerol kinase accessory domain
PF00616	5	GTPase-activator protein for Ras-like GTPase
PF00623	5	RNA polymerase Rpb1, domain 2
PF00639	5	PPIC-type PPIASE domain
PF00673	5	ribosomal L5P family C-terminus
PF00696	5	Amino acid kinase family
PF00705	5	Proliferating cell nuclear antigen, N-terminal domain
PF00730	5	HhH-GPD superfamily base excision DNA repair protein
PF00749	5	tRNA synthetases class I (E and Q), catalytic domain
PF00752	5	XPG N-terminal domain
PF00792	5	Phosphoinositide 3-kinase C2
PF00856	5	SET domain
PF00905	5	Penicillin binding protein transpeptidase domain
PF00984	5	UDP-glucose/GDP-mannose dehydrogenase family, central domain
PF00996	5	GDP dissociation inhibitor
PF01008	5	Initiation factor 2 subunit family
PF01171	5	PP-loop family
PF01336	5	OB-fold nucleic acid binding domain
PF01417	5	ENTH domain
PF01472	5	PUA domain
PF01496	5	V-type ATPase 116kDa subunit family
PF01498	5	Transposase
PF01676	5	Metalloenzyme superfamily
PF01717	5	Cobalamin-independent synthase, Catalytic domain
PF01725	5	Ham1 family
PF01743	5	Poly A polymerase head domain
PF01872	5	RibD C-terminal domain
PF01875	5	Memo-like protein
PF01920	5	Prefoldin subunit
PF01965	5	DJ-1/PfpI family
PF02145	5	Rap/ran-GAP
PF02265	5	S1/P1 Nuclease
PF02342	5	TerD domain
PF02487	5	CLN3 protein
PF02517	5	CAAX protease self-immunity
PF02566	5	OsmC-like protein
PF02627	5	Carboxymuconolactone decarboxylase family
PF02747	5	Proliferating cell nuclear antigen, C-terminal domain
PF02800	5	Glyceraldehyde 3-phosphate dehydrogenase, C-terminal domain
PF02806	5	Alpha amylase, C-terminal all-beta domain
PF02833	5	DHHA2 domain
PF02845	5	CUE domain
PF03009	5	Glycerophosphoryl diester phosphodiesterase family
PF03152	5	Ubiquitin fusion degradation protein UFD1
PF03164	5	Trafficking protein Mon1
PF03259	5	Roadblock/LC7 domain
PF03271	5	EB1-like C-terminal motif
PF03315	5	Serine dehydratase beta chain
PF03601	5	Conserved hypothetical protein 698
PF03721	5	UDP-glucose/GDP-mannose dehydrogenase family, NAD binding domain
PF03828	5	Cid1 family poly A polymerase
PF03941	5	Inner centromere protein, ARK binding region
PF04051	5	Transport protein particle (TRAPP) component
PF04053	5	Coatomer WD associated region
PF04096	5	Nucleoporin autopeptidase
PF04233	5	Phage Mu protein F like protein
PF04424	5	MINDY deubiquitinase
PF04983	5	RNA polymerase Rpb1, domain 3
PF04997	5	RNA polymerase Rpb1, domain 1
PF04998	5	RNA polymerase Rpb1, domain 5
PF05000	5	RNA polymerase Rpb1, domain 4
PF05008	5	Vesicle transport v-SNARE protein N-terminus
PF05670	5	Domain of unknown function (DUF814)
PF05914	5	RIB43A
PF06027	5	Solute carrier family 35
PF06202	5	Amylo-alpha-1,6-glucosidase
PF06479	5	Ribonuclease 2-5A
PF06810	5	Phage minor structural protein GP20
PF07221	5	N-acylglucosamine 2-epimerase (GlcNAc 2-epimerase)
PF07228	5	Stage II sporulation protein E (SpoIIE)
PF07647	5	SAM domain (Sterile alpha motif)
PF07940	5	Heparinase II/III-like protein
PF08245	5	Mur ligase middle domain
PF08423	5	Rad51
PF08597	5	Translation initiation factor eIF3 subunit
PF08801	5	Nup133 N terminal like
PF10347	5	RNA pol II promoter Fmp27 protein domain
PF10557	5	Cullin protein neddylation domain
PF10609	5	NUBPL iron-transfer P-loop NTPase
PF11976	5	Ubiquitin-2 like Rad60 SUMO-like
PF12807	5	Translation initiation factor eIF3 subunit 135
PF12838	5	4Fe-4S dicluster domain
PF13385	5	Concanavalin A-like lectin/glucanases superfamily
PF13405	5	EF-hand domain
PF13462	5	Thioredoxin
PF13476	5	AAA domain
PF13529	5	Peptidase_C39 like family
PF13793	5	N-terminal domain of ribose phosphate pyrophosphokinase
PF13833	5	EF-hand domain pair
PF13847	5	Methyltransferase domain
PF13923	5	Zinc finger, C3HC4 type (RING finger)
PF13959	5	Domain of unknown function (DUF4217)
PF14360	5	PAP2 superfamily C-terminal
PF14606	5	GDSL-like Lipase/Acylhydrolase family
PF14607	5	N-terminus of Esterase_SGNH_hydro-type
PF14664	5	Rapamycin-insensitive companion of mTOR, N-term
PF16499	5	Alpha galactosidase A
PF16909	5	Vacuolar-sorting-associated 13 protein C-terminal
PF00018	4	SH3 domain
PF00044	4	Glyceraldehyde 3-phosphate dehydrogenase, NAD binding domain
PF00153	4	Mitochondrial carrier protein
PF00164	4	Ribosomal protein S12/S23
PF00166	4	Chaperonin 10 Kd subunit
PF00177	4	Ribosomal protein S7p/S5e
PF00181	4	Ribosomal Proteins L2, RNA binding domain
PF00232	4	Glycosyl hydrolase family 1
PF00237	4	Ribosomal protein L22p/L17e
PF00238	4	Ribosomal protein L14p/L23e
PF00255	4	Glutathione peroxidase
PF00265	4	Thymidine kinase
PF00333	4	Ribosomal protein S5, N-terminal domain
PF00352	4	Transcription factor TFIID (or TATA-binding protein, TBP)
PF00366	4	Ribosomal protein S17
PF00383	4	Cytidine and deoxycytidylate deaminase zinc-binding region
PF00388	4	Phosphatidylinositol-specific phospholipase C, X domain
PF00476	4	DNA polymerase family A
PF00528	4	Binding-protein-dependent transport system inner membrane component
PF00551	4	Formyl transferase
PF00562	4	RNA polymerase Rpb2, domain 6
PF00567	4	Tudor domain
PF00568	4	WH1 domain
PF00571	4	CBS domain
PF00574	4	Clp protease
PF00719	4	Inorganic pyrophosphatase
PF00722	4	Glycosyl hydrolases family 16
PF00768	4	D-alanyl-D-alanine carboxypeptidase
PF00781	4	Diacylglycerol kinase catalytic domain
PF00786	4	P21-Rho-binding domain
PF00806	4	Pumilio-family RNA binding repeat
PF00828	4	Ribosomal proteins 50S-L15, 50S-L18e, 60S-L27A
PF00910	4	RNA helicase
PF01000	4	RNA polymerase Rpb3/RpoA insert domain
PF01026	4	TatD related DNase
PF01031	4	Dynamin central region
PF01041	4	DegT/DnrJ/EryC1/StrS aminotransferase family
PF01096	4	Transcription factor S-II (TFIIS)
PF01106	4	NifU-like domain
PF01129	4	NAD:arginine ADP-ribosyltransferase
PF01176	4	Translation initiation factor 1A / IF-1
PF01180	4	Dihydroorotate dehydrogenase
PF01193	4	RNA polymerase Rpb3/Rpb11 dimerisation domain
PF01200	4	Ribosomal protein S28e
PF01201	4	Ribosomal protein S8e
PF01210	4	NAD-dependent glycerol-3-phosphate dehydrogenase N-terminus
PF01263	4	Aldose 1-epimerase
PF01294	4	Ribosomal protein L13e
PF01302	4	CAP-Gly domain
PF01380	4	SIS domain
PF01393	4	Chromo shadow domain
PF01408	4	Oxidoreductase family, NAD-binding Rossmann fold
PF01507	4	Phosphoadenosine phosphosulfate reductase family
PF01551	4	Peptidase family M23
PF01558	4	Pyruvate ferredoxin/flavodoxin oxidoreductase
PF01588	4	Putative tRNA binding domain
PF01608	4	I/LWEQ domain
PF01733	4	Nucleoside transporter
PF01855	4	Pyruvate flavodoxin/ferredoxin oxidoreductase, thiamine diP-bdg
PF01873	4	Domain found in IF2B/IF5
PF01981	4	Peptidyl-tRNA hydrolase PTH2
PF02016	4	LD-carboxypeptidase
PF02018	4	Carbohydrate binding domain
PF02037	4	SAP domain
PF02136	4	Nuclear transport factor 2 (NTF2) domain
PF02151	4	UvrB/uvrC motif
PF02212	4	Dynamin GTPase effector domain
PF02359	4	Cell division protein 48 (CDC48), N-terminal domain
PF02485	4	Core-2/I-Branching enzyme
PF02540	4	NAD synthase
PF02550	4	Acetyl-CoA hydrolase/transferase N-terminal domain
PF02866	4	lactate/malate dehydrogenase, alpha/beta C-terminal domain
PF02887	4	Pyruvate kinase, alpha/beta domain
PF02889	4	Sec63 Brl domain
PF02969	4	TATA box binding protein associated factor (TAF)
PF02978	4	Signal peptide binding domain
PF03114	4	BAR domain
PF03237	4	Terminase-like family
PF03354	4	Phage Terminase
PF03416	4	Peptidase family C54
PF03522	4	Solute carrier family 12
PF03600	4	Citrate transporter
PF03635	4	Vacuolar protein sorting-associated protein 35
PF03719	4	Ribosomal protein S5, C-terminal domain
PF03720	4	UDP-glucose/GDP-mannose dehydrogenase family, UDP binding domain
PF03947	4	Ribosomal Proteins L2, C-terminal domain
PF03950	4	tRNA synthetases class I (E and Q), anti-codon binding domain
PF04042	4	DNA polymerase alpha/epsilon subunit B
PF04072	4	Leucine carboxyl methyltransferase
PF04095	4	Nicotinate phosphoribosyltransferase (NAPRTase) family
PF04139	4	Rad9
PF04221	4	RelB antitoxin
PF04229	4	GrpB protein
PF04231	4	Endonuclease I
PF04560	4	RNA polymerase Rpb2, domain 7
PF04561	4	RNA polymerase Rpb2, domain 2
PF04563	4	RNA polymerase beta subunit
PF04565	4	RNA polymerase Rpb2, domain 3
PF04712	4	Radial spokehead-like protein
PF04815	4	Sec23/Sec24 helical domain
PF04909	4	Amidohydrolase
PF04926	4	Poly(A) polymerase predicted RNA binding domain
PF04928	4	Poly(A) polymerase central domain
PF05050	4	Methyltransferase FkbM domain
PF05063	4	MT-A70
PF05336	4	L-rhamnose mutarotase
PF05470	4	Eukaryotic translation initiation factor 3 subunit 8 N-terminus
PF05891	4	AdoMet dependent proline di-methyltransferase
PF05895	4	Siphovirus protein of unknown function (DUF859)
PF05903	4	PPPDE putative peptidase domain
PF05920	4	Homeobox KN domain
PF05932	4	Tir chaperone protein (CesT) family
PF06294	4	CH-like domain in sperm protein
PF06415	4	BPG-independent PGAM N-terminus (iPGM_N)
PF06964	4	Alpha-L-arabinofuranosidase C-terminal domain
PF07081	4	Protein of unknown function (DUF1349)
PF07479	4	NAD-dependent glycerol-3-phosphate dehydrogenase C-terminus
PF08059	4	SEP domain
PF08305	4	NPCBM/NEW2 domain
PF08477	4	Ras of Complex, Roc, domain of DAPkinase
PF08544	4	GHMP kinases C terminal
PF08646	4	Replication factor-A C terminal domain
PF08662	4	Eukaryotic translation initiation factor eIF2A
PF08676	4	MutL C terminal dimerisation domain
PF09070	4	PFU (PLAA family ubiquitin binding)
PF09295	4	ChAPs (Chs5p-Arf1p-binding proteins)
PF09402	4	Man1-Src1p-C-terminal domain
PF09416	4	RNA helicase (UPF2 interacting domain)
PF09468	4	Ydr279p protein family (RNase H2 complex component)
PF09755	4	Uncharacterized conserved protein H4 (DUF2046)
PF10104	4	Di-sulfide bridge nucleocytoplasmic transport domain
PF10149	4	Transmembrane protein 231
PF10155	4	Uncharacterized conserved protein (DUF2363)
PF10163	4	Transcription factor e(y)2
PF10248	4	Myelodysplasia-myeloid leukemia factor 1-interacting protein
PF10294	4	Lysine methyltransferase
PF10431	4	C-terminal, D2-small domain, of ClpB protein
PF10433	4	Mono-functional DNA-alkylating methyl methanesulfonate N-term
PF10438	4	Cyclo-malto-dextrinase C-terminal domain
PF11527	4	The ARF-like 2 binding protein BART
PF12157	4	Protein of unknown function (DUF3591)
PF12220	4	U1 small nuclear ribonucleoprotein of 70kDa MW N terminal
PF12717	4	non-SMC mitotic condensation complex subunit 1
PF12894	4	Anaphase-promoting complex subunit 4 WD40 domain
PF12971	4	Alpha-N-acetylglucosaminidase (NAGLU) N-terminal domain
PF13204	4	Protein of unknown function (DUF4038)
PF13245	4	AAA domain
PF13336	4	Acetyl-CoA hydrolase/transferase C-terminal domain
PF13361	4	UvrD-like helicase C-terminal domain
PF13382	4	Adenine deaminase C-terminal domain
PF13415	4	Galactose oxidase, central domain
PF13522	4	Glutamine amidotransferase domain
PF14447	4	Prokaryotic RING finger family 4
PF14534	4	Domain of unknown function (DUF4440)
PF14572	4	Phosphoribosyl synthetase-associated domain
PF14624	4	VWA / Hh protein intein-like
PF14649	4	Spatacsin C-terminus
PF14668	4	Rapamycin-insensitive companion of mTOR, domain 5
PF14701	4	Glycogen debranching enzyme, glucanotransferase domain
PF14702	4	Central domain of human glycogen debranching enzyme
PF14772	4	Sperm tail
PF14825	4	Domain of unknown function (DUF4483)
PF14996	4	Retinal Maintenance
PF15019	4	C9orf72-like protein family
PF16057	4	Domain of unknown function (DUF4800)
PF16417	4	CCR4-NOT transcription complex subunit 1 TTP binding domain
PF16589	4	BRCT domain, a BRCA1 C-terminus domain
PF16900	4	Replication protein A OB domain
PF17147	4	Pyruvate:ferredoxin oxidoreductase core domain II
PF00011	3	Hsp20/alpha crystallin family
PF00046	3	Homeobox domain
PF00056	3	lactate/malate dehydrogenase, NAD binding domain
PF00072	3	Response regulator receiver domain
PF00117	3	Glutamine amidotransferase class-I
PF00150	3	Cellulase (glycosyl hydrolase family 5)
PF00152	3	tRNA synthetases class II (D, K and N)
PF00171	3	Aldehyde dehydrogenase family
PF00175	3	Oxidoreductase NAD-binding domain
PF00203	3	Ribosomal protein S19
PF00208	3	Glutamate/Leucine/Phenylalanine/Valine dehydrogenase
PF00253	3	Ribosomal protein S14p/S29e
PF00276	3	Ribosomal protein L23
PF00297	3	Ribosomal protein L3
PF00298	3	Ribosomal protein L11, RNA binding domain
PF00312	3	Ribosomal protein S15
PF00338	3	Ribosomal protein S10p/S20e
PF00347	3	Ribosomal protein L6
PF00348	3	Polyprenyl synthetase
PF00373	3	FERM central domain
PF00380	3	Ribosomal protein S9/S16
PF00382	3	Transcription factor TFIIB repeat
PF00390	3	Malic enzyme, N-terminal domain
PF00410	3	Ribosomal protein S8
PF00411	3	Ribosomal protein S11
PF00416	3	Ribosomal protein S13/S18
PF00436	3	Single-strand binding protein family
PF00438	3	S-adenosylmethionine synthetase, N-terminal domain
PF00464	3	Serine hydroxymethyltransferase
PF00512	3	His Kinase A (phospho-acceptor) domain
PF00521	3	DNA gyrase/topoisomerase IV, subunit A
PF00549	3	CoA-ligase
PF00672	3	HAMP domain
PF00692	3	dUTPase
PF00701	3	Dihydrodipicolinate synthetase family
PF00704	3	Glycosyl hydrolases family 18
PF00708	3	Acylphosphatase
PF00750	3	tRNA synthetases class I (R)
PF00789	3	UBX domain
PF00795	3	Carbon-nitrogen hydrolase
PF00804	3	Syntaxin
PF00810	3	ER lumen protein retaining receptor
PF00814	3	Glycoprotease family
PF00834	3	Ribulose-phosphate 3 epimerase family
PF00849	3	RNA pseudouridylate synthase
PF00908	3	dTDP-4-dehydrorhamnose 3,5-epimerase
PF00926	3	3,4-dihydroxy-2-butanone 4-phosphate synthase
PF00929	3	Exonuclease
PF00930	3	Dipeptidyl peptidase IV (DPP IV) N-terminal region
PF00935	3	Ribosomal protein L44
PF00958	3	GMP synthase C terminal domain
PF01080	3	Presenilin
PF01090	3	Ribosomal protein S19e
PF01098	3	Cell cycle protein
PF01131	3	DNA topoisomerase
PF01163	3	RIO1 family
PF01182	3	Glucosamine-6-phosphate isomerases/6-phosphogluconolactonase
PF01238	3	Phosphomannose isomerase type I
PF01246	3	Ribosomal protein L24e
PF01249	3	Ribosomal protein S21e
PF01253	3	Translation initiation factor SUI1
PF01261	3	Xylose isomerase-like TIM barrel
PF01351	3	Ribonuclease HII
PF01411	3	tRNA synthetases class II (A)
PF01470	3	Pyroglutamyl peptidase
PF01513	3	ATP-NAD kinase
PF01597	3	Glycine cleavage H-protein
PF01655	3	Ribosomal protein L32
PF01695	3	IstB-like ATP binding protein
PF01697	3	Glycosyltransferase family 92
PF01780	3	Ribosomal L37ae protein family
PF01798	3	snoRNA binding domain, fibrillarin
PF01833	3	IPT/TIG domain
PF01925	3	Sulfite exporter TauE/SafE
PF01928	3	CYTH domain
PF01931	3	Protein of unknown function DUF84
PF01991	3	ATP synthase (E/31 kDa) subunit
PF01992	3	ATP synthase (C/AC39) subunit
PF02078	3	Synapsin, N-terminal domain
PF02171	3	Piwi domain
PF02272	3	DHHA1 domain
PF02389	3	Cornifin (SPRR) family
PF02403	3	Seryl-tRNA synthetase N-terminal domain
PF02460	3	Patched family
PF02498	3	BRO family, N-terminal domain
PF02516	3	Oligosaccharyl transferase STT3 subunit
PF02545	3	Maf-like protein
PF02580	3	D-Tyr-tRNA(Tyr) deacylase
PF02645	3	Uncharacterised protein, DegV family COG1307
PF02734	3	DAK2 domain
PF02750	3	Synapsin, ATP binding domain
PF02772	3	S-adenosylmethionine synthetase, central domain
PF02773	3	S-adenosylmethionine synthetase, C-terminal domain
PF02811	3	PHP domain
PF02872	3	5'-nucleotidase, C-terminal domain
PF02875	3	Mur ligase family, glutamate ligase domain
PF02926	3	THUMP domain
PF02991	3	Autophagy protein Atg8 ubiquitin like
PF03095	3	Phosphotyrosyl phosphate activator (PTPA) protein
PF03097	3	BRO1-like domain
PF03134	3	TB2/DP1, HVA22 family
PF03160	3	Calx-beta domain
PF03311	3	Cornichon protein
PF03332	3	Eukaryotic phosphomannomutase
PF03348	3	Serine incorporator (Serinc)
PF03374	3	Phage antirepressor protein KilAC domain
PF03399	3	SAC3/GANP family
PF03442	3	Carbohydrate binding domain X2
PF03448	3	MgtE intracellular N domain
PF03456	3	uDENN domain
PF03464	3	eRF1 domain 2
PF03690	3	Uncharacterised protein family (UPF0160)
PF03781	3	Sulfatase-modifying factor enzyme 1
PF03850	3	Transcription factor Tfb4
PF03914	3	CBF/Mak21 family
PF03946	3	Ribosomal protein L11, N-terminal domain
PF03959	3	Serine hydrolase (FSH1)
PF03987	3	Autophagocytosis associated protein, active-site domain
PF04057	3	Replication factor-A protein 1, N-terminal domain
PF04073	3	Aminoacyl-tRNA editing domain
PF04078	3	Cell differentiation family, Rcd1-like
PF04097	3	Nup93/Nic96
PF04099	3	Sybindin-like family
PF04100	3	Vps53-like, N-terminal
PF04101	3	Glycosyltransferase family 28 C-terminal domain
PF04104	3	Eukaryotic and archaeal DNA primase, large subunit
PF04129	3	Vps52 / Sac2 family
PF04140	3	Isoprenylcysteine carboxyl methyltransferase (ICMT) family
PF04148	3	Transmembrane adaptor Erv26
PF04190	3	Protein of unknown function (DUF410)
PF04191	3	Phospholipid methyltransferase
PF04258	3	Signal peptide peptidase
PF04438	3	HIT zinc finger
PF04446	3	tRNAHis guanylyltransferase
PF04494	3	WD40 associated region in TFIID subunit, NTD2 domain
PF04499	3	SIT4 phosphatase-associated protein
PF04502	3	Family of unknown function (DUF572)
PF04511	3	Der1-like family
PF04542	3	Sigma-70 region 2
PF04616	3	Glycosyl hydrolases family 43
PF04628	3	Sedlin, N-terminal conserved region
PF04641	3	Rtf2 RING-finger
PF04658	3	TAFII55 protein conserved region
PF04724	3	Glycosyltransferase family 17
PF04729	3	ASF1 like histone chaperone
PF04756	3	OST3 / OST6 family, transporter family
PF04857	3	CAF1 family ribonuclease
PF04886	3	PT repeat
PF04981	3	NMD3 family
PF05002	3	SGS domain
PF05064	3	Nsp1-like C-terminal region
PF05190	3	MutS family domain IV
PF05197	3	TRIC channel
PF05301	3	GNAT acetyltransferase, Mec-17
PF05343	3	M42 glutamyl aminopeptidase
PF05383	3	La domain
PF05557	3	Mitotic checkpoint protein
PF05743	3	UEV domain
PF05746	3	DALR anticodon binding domain
PF05770	3	Inositol 1, 3, 4-trisphosphate 5/6-kinase
PF05843	3	Suppressor of forked protein (Suf)
PF05871	3	ESCRT-II complex subunit
PF06098	3	Radial spoke protein 3
PF06445	3	GyrI-like small molecule binding domain
PF06650	3	SHR-binding domain of vacuolar-sorting associated protein 13
PF06821	3	Serine hydrolase
PF06908	3	Protein of unknown function (DUF1273)
PF07159	3	Protein of unknown function (DUF1394)
PF07366	3	SnoaL-like polyketide cyclase
PF07393	3	Exocyst complex component Sec10
PF07484	3	Phage Tail Collar Domain
PF07521	3	Zn-dependent metallo-hydrolase RNA specificity domain
PF07541	3	Eukaryotic translation initiation factor 2 alpha subunit
PF07653	3	Variant SH3 domain
PF07670	3	Nucleoside recognition
PF07722	3	Peptidase C26
PF07773	3	Protein of unknown function (DUF1619)
PF07929	3	Plasmid pRiA4b ORF-3-like protein
PF07943	3	Penicillin-binding protein 5, C-terminal domain
PF07946	3	Protein of unknown function (DUF1682)
PF08514	3	STAG domain
PF08519	3	Replication factor RFC1 C terminal domain
PF08542	3	Replication factor C C-terminal domain
PF08543	3	Phosphomethylpyrimidine kinase
PF08551	3	Eukaryotic integral membrane protein (DUF1751)
PF08569	3	Mo25-like
PF08585	3	RecQ mediated genome instability protein
PF08696	3	DNA replication factor Dna2
PF08700	3	Vps51/Vps67
PF08752	3	Coatomer gamma subunit appendage platform subdomain
PF08837	3	Protein of unknown function (DUF1810)
PF09066	3	Beta2-adaptin appendage, C-terminal sub-domain
PF09087	3	Cyclomaltodextrinase, N-terminal
PF09174	3	Maf1 regulator
PF09177	3	Syntaxin 6, N-terminal
PF09334	3	tRNA synthetases class I (M)
PF09683	3	Bacteriocin (Lactococcin_972)
PF09748	3	Transcription factor subunit Med10 of Mediator complex
PF09787	3	Golgin subfamily A member 5
PF09799	3	Predicted membrane protein
PF09861	3	Domain of unknown function (DUF2088)
PF09954	3	Uncharacterized protein conserved in bacteria (DUF2188)
PF09972	3	Predicted membrane protein (DUF2207)
PF10152	3	Subunit CCDC53 of WASH complex
PF10174	3	RIM-binding protein of the cytomatrix active zone
PF10274	3	Parkin co-regulated protein
PF10351	3	Golgi-body localisation protein domain
PF10371	3	Domain of unknown function
PF10415	3	Fumarase C C-terminus
PF10469	3	AKAP7 2'5' RNA ligase-like domain
PF10474	3	Protein of unknown function C-terminus (DUF2451)
PF10498	3	Intra-flagellar transport protein 57
PF10632	3	He_PIG associated, NEW1 domain of bacterial glycohydrolase
PF10996	3	Beta-Casp domain
PF11417	3	Loader and inhibitor of phage G40P
PF11443	3	Domain of unknown function (DUF2828)
PF11618	3	First C2 domain of RPGR-interacting protein 1
PF11838	3	ERAP1-like C-terminal domain
PF11913	3	Protein of unknown function (DUF3431)
PF11945	3	WAHD domain of WASH complex
PF12341	3	Minichromosome loss protein, Mcl1, middle region
PF12352	3	Snare region anchored in the vesicle membrane C-terminus
PF12569	3	NMDA receptor-regulated protein 1
PF12722	3	High-temperature-induced dauer-formation protein
PF12738	3	twin BRCT domain
PF12756	3	C2H2 type zinc-finger (2 copies)
PF12842	3	Domain of unknown function (DUF3819)
PF12848	3	ABC transporter
PF12900	3	Pyridoxamine 5'-phosphate oxidase
PF12931	3	Sec23-binding domain of Sec16
PF13012	3	Maintenance of mitochondrial structure and function
PF13177	3	DNA polymerase III, delta subunit
PF13234	3	rRNA-processing arch domain
PF13353	3	4Fe-4S single cluster domain
PF13373	3	DUF2407 C-terminal domain
PF13393	3	Histidyl-tRNA synthetase
PF13414	3	TPR repeat
PF13439	3	Glycosyltransferase Family 4
PF13489	3	Methyltransferase domain
PF13517	3	Repeat domain in Vibrio, Colwellia, Bradyrhizobium and Shewanella
PF13606	3	Ankyrin repeat
PF13625	3	Helicase conserved C-terminal domain
PF13669	3	Glyoxalase/Bleomycin resistance protein/Dioxygenase superfamily
PF13691	3	tRNase Z endonuclease
PF13764	3	E3 ubiquitin-protein ligase UBR4
PF13852	3	Protein of unknown function (DUF4197)
PF13854	3	Kelch motif
PF13864	3	Calmodulin-binding
PF13874	3	Nucleoporin complex subunit 54
PF13898	3	Domain of unknown function (DUF4205)
PF13925	3	con80 domain of Katanin
PF14216	3	Domain of unknown function (DUF4326)
PF14287	3	Domain of unknown function (DUF4368)
PF14413	3	Thg1 C terminal domain
PF14487	3	Domain of unknown function (DUF4433)
PF14520	3	Helix-hairpin-helix domain
PF14587	3	O-Glycosyl hydrolase family 30
PF14622	3	Ribonuclease-III-like
PF14634	3	zinc-RING finger domain
PF14645	3	Chibby family
PF14775	3	Sperm tail C-terminal domain
PF14995	3	Transmembrane protein
PF15619	3	Ciliary protein causing Leber congenital amaurosis disease
PF15913	3	Furin-like repeat, cysteine-rich
PF15927	3	Cancer susceptibility candidate 1 N-terminus
PF16092	3	Domain of unknown function (DUF4821)
PF16117	3	Domain of unknown function (DUF4833)
PF16203	3	ERCC3/RAD25/XPB C-terminal helicase
PF16205	3	Ribosomal_S17 N-terminal
PF16317	3	Glycosyl hydrolase family 99
PF16355	3	Domain of unknown function (DUF4982)
PF16381	3	Coatomer subunit gamma-1 C-terminal appendage platform
PF16413	3	DNA mismatch repair protein Mlh1 C-terminus
PF16418	3	CCR4-NOT transcription complex subunit 1 HEAT repeat
PF16575	3	mRNA cleavage and polyadenylation factor CLP1 P-loop
PF16586	3	Domain of unknown function (DUF5060)
PF16886	3	ATPsynthase alpha/beta subunit N-term extension
PF16916	3	Dimerisation domain of Zinc Transporter
PF17137	3	Domain of unknown function (DUF5110)
PF00013	2	KH domain
PF00035	2	Double-stranded RNA binding motif
PF00075	2	RNase H
PF00098	2	Zinc knuckle
PF00111	2	2Fe-2S iron-sulfur cluster binding domain
PF00120	2	Glutamine synthetase, catalytic domain
PF00121	2	Triosephosphate isomerase
PF00162	2	Phosphoglycerate kinase
PF00189	2	Ribosomal protein S3, C-terminal domain
PF00205	2	Thiamine pyrophosphate enzyme, central domain
PF00210	2	Ferritin-like domain
PF00215	2	Orotidine 5'-phosphate decarboxylase / HUMPS family
PF00230	2	Major intrinsic protein
PF00252	2	Ribosomal protein L16p/L10e
PF00268	2	Ribonucleotide reductase, small chain
PF00275	2	EPSP synthase (3-phosphoshikimate 1-carboxyvinyltransferase)
PF00317	2	Ribonucleotide reductase, all-alpha domain
PF00318	2	Ribosomal protein S2
PF00327	2	Ribosomal protein L30p/L7e
PF00342	2	Phosphoglucose isomerase
PF00344	2	SecY translocase
PF00368	2	Hydroxymethylglutaryl-coenzyme A reductase
PF00381	2	PTS HPr component phosphorylation site
PF00398	2	Ribosomal RNA adenine dimethylase
PF00472	2	RF-1 domain
PF00478	2	IMP dehydrogenase / GMP reductase domain
PF00486	2	Transcriptional regulatory protein, C terminal
PF00572	2	Ribosomal protein L13
PF00573	2	Ribosomal protein L4/L1 family
PF00589	2	Phage integrase family
PF00596	2	Class II Aldolase and Adducin N-terminal domain
PF00622	2	SPRY domain
PF00625	2	Guanylate kinase
PF00633	2	Helix-hairpin-helix motif
PF00652	2	Ricin-type beta-trefoil lectin domain
PF00709	2	Adenylosuccinate synthetase
PF00710	2	Asparaginase, N-terminal
PF00725	2	3-hydroxyacyl-CoA dehydrogenase, C-terminal domain
PF00733	2	Asparagine synthase
PF00736	2	EF-1 guanine nucleotide exchange domain
PF00756	2	Putative esterase
PF00772	2	DnaB-like helicase N terminal domain
PF00817	2	impB/mucB/samB family
PF00827	2	Ribosomal L15
PF00831	2	Ribosomal L29 protein
PF00833	2	Ribosomal S17
PF00838	2	Translationally controlled tumour protein
PF00857	2	Isochorismatase family
PF00877	2	NlpC/P60 family
PF00903	2	Glyoxalase/Bleomycin resistance protein/Dioxygenase superfamily
PF00917	2	MATH domain
PF00919	2	Uncharacterized protein family UPF0004
PF00953	2	Glycosyl transferase family 4
PF01011	2	PQQ enzyme repeat
PF01015	2	Ribosomal S3Ae family
PF01042	2	Endoribonuclease L-PSP
PF01053	2	Cys/Met metabolism PLP-dependent enzyme
PF01086	2	Clathrin light chain
PF01088	2	Ubiquitin carboxyl-terminal hydrolase, family 1
PF01092	2	Ribosomal protein S6e
PF01103	2	Surface antigen
PF01113	2	Dihydrodipicolinate reductase, N-terminus
PF01115	2	F-actin capping protein, beta subunit
PF01118	2	Semialdehyde dehydrogenase, NAD binding domain
PF01120	2	Alpha-L-fucosidase
PF01121	2	Dephospho-CoA kinase
PF01125	2	G10 protein
PF01134	2	Glucose inhibited division protein A
PF01148	2	Cytidylyltransferase family
PF01157	2	Ribosomal protein L21e
PF01158	2	Ribosomal protein L36e
PF01161	2	Phosphatidylethanolamine-binding protein
PF01168	2	Alanine racemase, N-terminal domain
PF01172	2	Shwachman-Bodian-Diamond syndrome (SBDS) protein
PF01177	2	Asp/Glu/Hydantoin racemase
PF01187	2	Macrophage migration inhibitory factor (MIF)
PF01192	2	RNA polymerase Rpb6
PF01194	2	RNA polymerases N / 8 kDa subunit
PF01198	2	Ribosomal protein L31e
PF01199	2	Ribosomal protein L34e
PF01204	2	Trehalase
PF01205	2	Uncharacterized protein family UPF0029
PF01208	2	Uroporphyrinogen decarboxylase (URO-D)
PF01212	2	Beta-eliminating lyase
PF01225	2	Mur ligase family, catalytic domain
PF01227	2	GTP cyclohydrolase I
PF01230	2	HIT domain
PF01233	2	Myristoyl-CoA:protein N-myristoyltransferase, N-terminal domain
PF01235	2	Sodium:alanine symporter family
PF01239	2	Protein prenyltransferase alpha subunit repeat
PF01243	2	Pyridoxamine 5'-phosphate oxidase
PF01247	2	Ribosomal protein L35Ae
PF01251	2	Ribosomal protein S7e
PF01255	2	Putative undecaprenyl diphosphate synthase
PF01256	2	Carbohydrate kinase
PF01267	2	F-actin capping protein alpha subunit
PF01280	2	Ribosomal protein L19e
PF01282	2	Ribosomal protein S24e
PF01283	2	Ribosomal protein S26e
PF01300	2	Telomere recombination
PF01327	2	Polypeptide deformylase
PF01331	2	mRNA capping enzyme, catalytic domain
PF01391	2	Collagen triple helix repeat (20 copies)
PF01406	2	tRNA synthetases class I (C) catalytic domain
PF01409	2	tRNA synthetases class II core domain (F)
PF01416	2	tRNA pseudouridine synthase
PF01427	2	D-ala-D-ala dipeptidase
PF01435	2	Peptidase family M48
PF01459	2	Eukaryotic porin
PF01465	2	GRIP domain
PF01491	2	Frataxin-like domain
PF01509	2	TruB family pseudouridylate synthase (N terminal domain)
PF01531	2	Glycosyl transferase family 11
PF01541	2	GIY-YIG catalytic domain
PF01555	2	DNA methylase
PF01564	2	Spermine/spermidine synthase domain
PF01565	2	FAD binding domain
PF01592	2	NifU-like N terminal domain
PF01613	2	Flavin reductase like domain
PF01624	2	MutS domain I
PF01633	2	Choline/ethanolamine kinase
PF01667	2	Ribosomal protein S27
PF01687	2	Riboflavin kinase
PF01702	2	Queuine tRNA-ribosyltransferase
PF01746	2	tRNA (Guanine-1)-methyltransferase
PF01775	2	Ribosomal proteins 50S-L18Ae/60S-L20/60S-L18A
PF01776	2	Ribosomal L22e protein family
PF01777	2	Ribosomal L27e protein family
PF01781	2	Ribosomal L38e protein family
PF01784	2	NIF3 (NGG1p interacting factor 3)
PF01813	2	ATP synthase subunit D
PF01844	2	HNH endonuclease
PF01869	2	BadF/BadG/BcrA/BcrD ATPase family
PF01894	2	Uncharacterised protein family UPF0047
PF01907	2	Ribosomal protein L37e
PF01912	2	eIF-6 family
PF01974	2	tRNA intron endonuclease, catalytic C-terminal domain
PF01984	2	Double-stranded DNA-binding domain
PF01990	2	ATP synthase (F/14-kDa) subunit
PF02055	2	Glycosyl hydrolase family 30 TIM-barrel domain
PF02115	2	RHO protein GDP dissociation inhibitor
PF02142	2	MGS-like domain
PF02163	2	Peptidase family M50
PF02170	2	PAZ domain
PF02195	2	ParB-like nuclease domain
PF02197	2	Regulatory subunit of type II PKA R-subunit
PF02213	2	GYF domain
PF02223	2	Thymidylate kinase
PF02245	2	Methylpurine-DNA glycosylase (MPG)
PF02269	2	Transcription initiation factor IID, 18kD subunit
PF02274	2	Amidinotransferase
PF02290	2	Signal recognition particle 14kD protein
PF02338	2	OTU-like cysteine protease
PF02368	2	Bacterial Ig-like domain (group 2)
PF02374	2	Anion-transporting ATPase
PF02390	2	Putative methyltransferase
PF02421	2	Ferrous iron transport protein B
PF02424	2	ApbE family
PF02441	2	Flavoprotein
PF02453	2	Reticulon
PF02502	2	Ribose/Galactose Isomerase
PF02511	2	Thymidylate synthase complementing protein
PF02537	2	CrcB-like protein, Camphor Resistance (CrcB)
PF02558	2	Ketopantoate reductase PanE/ApbA
PF02568	2	Thiamine biosynthesis protein (ThiI)
PF02661	2	Fic/DOC family
PF02719	2	Polysaccharide biosynthesis protein
PF02737	2	3-hydroxyacyl-CoA dehydrogenase, NAD binding domain
PF02759	2	RUN domain
PF02769	2	AIR synthase related protein, C-terminal domain
PF02774	2	Semialdehyde dehydrogenase, dimerisation domain
PF02776	2	Thiamine pyrophosphate enzyme, N-terminal TPP binding domain
PF02799	2	Myristoyl-CoA:protein N-myristoyltransferase, C-terminal domain
PF02812	2	Glu/Leu/Phe/Val dehydrogenase, dimerisation domain
PF02824	2	TGS domain
PF02852	2	Pyridine nucleotide-disulphide oxidoreductase, dimerisation domain
PF02861	2	Clp amino terminal domain, pathogenicity island component
PF02867	2	Ribonucleotide reductase, barrel domain
PF02873	2	UDP-N-acetylenolpyruvoylglucosamine reductase, C-terminal domain
PF02893	2	GRAM domain
PF02933	2	Cell division protein 48 (CDC48), domain 2
PF02996	2	Prefoldin subunit
PF03061	2	Thioesterase superfamily
PF03121	2	Herpesviridae UL52/UL70 DNA primase
PF03157	2	High molecular weight glutenin subunit
PF03167	2	Uracil DNA glycosylase superfamily
PF03297	2	S25 ribosomal protein
PF03446	2	NAD binding domain of 6-phosphogluconate dehydrogenase
PF03455	2	dDENN domain
PF03462	2	PCRF domain
PF03467	2	Smg-4/UPF3 family
PF03476	2	MOSC N-terminal beta barrel domain
PF03481	2	Putative GTP-binding controlling metal-binding
PF03483	2	B3/4 domain
PF03484	2	tRNA synthetase B5 domain
PF03485	2	Arginyl tRNA synthetase N terminal domain
PF03486	2	HI0933-like protein
PF03540	2	Transcription initiation factor TFIID 23-30kDa subunit
PF03568	2	Peptidase family C50
PF03590	2	Aspartate-ammonia ligase
PF03638	2	Tesmin/TSO1-like CXC domain, cysteine-rich domain
PF03715	2	Noc2p family
PF03717	2	Penicillin-binding Protein dimerisation domain
PF03734	2	L,D-transpeptidase catalytic domain
PF03793	2	PASTA domain
PF03796	2	DnaB-like helicase C terminal domain
PF03807	2	NADP oxidoreductase coenzyme F420-dependent
PF03835	2	Rad4 transglutaminase-like domain
PF03853	2	YjeF-related protein N-terminus
PF03862	2	SpoVAC/SpoVAEB sporulation membrane protein
PF03876	2	SHS2 domain found in N terminus of Rpb7p/Rpc25p/MJ0397
PF03931	2	Skp1 family, tetramerisation domain
PF03932	2	CutC family
PF03962	2	Mnd1 family
PF04000	2	Sas10/Utp3/C1D family
PF04003	2	Dip2/Utp12 Family
PF04005	2	Hus1-like protein
PF04008	2	Adenosine specific kinase
PF04032	2	RNAse P Rpr2/Rpp21/SNM1 subunit domain
PF04045	2	Arp2/3 complex, 34 kD subunit p34-Arc
PF04056	2	Ssl1-like
PF04061	2	ORMDL family
PF04068	2	Possible Fer4-like domain in RNase L inhibitor, RLI
PF04109	2	Autophagy protein Apg9
PF04112	2	Mak10 subunit, NatC N(alpha)-terminal acetyltransferase
PF04136	2	Sec34-like family
PF04199	2	Putative cyclase
PF04263	2	Thiamin pyrophosphokinase, catalytic domain
PF04265	2	Thiamin pyrophosphokinase, vitamin B1 binding domain
PF04280	2	Tim44-like domain
PF04410	2	Gar1/Naf1 RNA binding region
PF04433	2	SWIRM domain
PF04539	2	Sigma-70 region 3
PF04558	2	Glutaminyl-tRNA synthetase, non-specific RNA binding region part 1
PF04566	2	RNA polymerase Rpb2, domain 4
PF04567	2	RNA polymerase Rpb2, domain 5
PF04667	2	cAMP-regulated phosphoprotein/endosulfine conserved region
PF04670	2	Gtr1/RagA G protein conserved region
PF04699	2	ARP2/3 complex 16 kDa subunit (p16-Arc)
PF04719	2	hTAFII28-like protein conserved region
PF04758	2	Ribosomal protein S30
PF04774	2	Hyaluronan / mRNA binding family
PF04818	2	RNA polymerase II-binding domain.
PF04825	2	N terminus of Rad21 / Rec8 like protein
PF04840	2	Vps16, C-terminal region
PF04858	2	TH1 protein
PF04900	2	Fcf1
PF04925	2	SHQ1 protein
PF04950	2	40S ribosome biogenesis protein Tsr1 and BMS1 C-terminal
PF04990	2	RNA polymerase Rpb1, domain 7
PF04992	2	RNA polymerase Rpb1, domain 6
PF05026	2	Dcp2, box A domain
PF05030	2	SSXT protein (N-terminal region)
PF05091	2	Eukaryotic translation initiation factor 3 subunit 7 (eIF-3)
PF05175	2	Methyltransferase small domain
PF05182	2	Fip1 motif
PF05188	2	MutS domain II
PF05191	2	Adenylate kinase, active site lid
PF05239	2	PRC-barrel domain
PF05255	2	Uncharacterised protein family (UPF0220)
PF05608	2	Protein of unknown function (DUF778)
PF05669	2	SOH1
PF05700	2	Breast carcinoma amplified sequence 2 (BCAS2)
PF05804	2	Kinesin-associated protein (KAP)
PF05808	2	Podoplanin
PF05856	2	ARP2/3 complex 20 kDa subunit (ARPC4)
PF05870	2	Phenolic acid decarboxylase (PAD)
PF05879	2	Root hair defective 3 GTP-binding protein (RHD3)
PF05907	2	Eukaryotic protein of unknown function (DUF866)
PF05915	2	Eukaryotic protein of unknown function (DUF872)
PF05958	2	tRNA (Uracil-5-)-methyltransferase
PF06017	2	Unconventional myosin tail, actin- and lipid-binding
PF06048	2	Domain of unknown function (DUF927)
PF06050	2	2-hydroxyglutaryl-CoA dehydratase, D-component
PF06068	2	TIP49 C-terminus
PF06071	2	Protein of unknown function (DUF933)
PF06220	2	U1 zinc finger
PF06245	2	Protein of unknown function (DUF1015)
PF06278	2	Condensin II complex subunit CAP-H2 or CNDH2, N-terminal
PF06605	2	Prophage endopeptidase tail
PF06824	2	Metal-independent alpha-mannosidase (GH125)
PF06825	2	Heat shock factor binding protein 1
PF06841	2	T4-like virus tail tube protein gp19
PF06854	2	Bacteriophage Gp15 protein
PF06957	2	Coatomer (COPI) alpha subunit C-terminus
PF07032	2	Protein of unknown function (DUF1322)
PF07106	2	Tat binding protein 1(TBP-1)-interacting protein (TBPIP)
PF07374	2	Protein of unknown function (DUF1492)
PF07501	2	G5 domain
PF07538	2	Clostridial hydrophobic W
PF07650	2	KH domain
PF07664	2	Ferrous iron transport protein B C terminus
PF07691	2	PA14 domain
PF07699	2	Putative ephrin-receptor like
PF07718	2	Coatomer beta C-terminal region
PF07888	2	Calcium binding and coiled-coil domain (CALCOCO1) like
PF07926	2	TPR/MLP1/MLP2-like protein
PF07933	2	Protein of unknown function (DUF1681)
PF07959	2	L-fucokinase
PF08019	2	Domain of unknown function (DUF1705)
PF08069	2	Ribosomal S13/S15 N-terminal domain
PF08142	2	AARP2CN (NUC121) domain
PF08154	2	NLE (NUC135) domain
PF08156	2	NOP5NT (NUC127) domain
PF08232	2	Striatin family
PF08295	2	Sin3 family co-repressor
PF08315	2	cwf18 pre-mRNA splicing factor
PF08324	2	PUL domain
PF08442	2	ATP-grasp domain
PF08445	2	FR47-like protein
PF08448	2	PAS fold
PF08457	2	Sfi1 spindle body protein
PF08512	2	Histone chaperone Rttp106-like
PF08613	2	Cyclin
PF08627	2	CRT-like, chloroquine-resistance transporter-like
PF08631	2	Meiosis protein SPO22/ZIP4 like
PF08636	2	ER protein Pkr1
PF08769	2	Sporulation initiation factor Spo0A C terminal
PF08774	2	VRR-NUC domain
PF08903	2	Domain of unknown function (DUF1846)
PF08953	2	Domain of unknown function (DUF1899)
PF08973	2	Domain of unknown function (DUF1893)
PF09011	2	HMG-box domain
PF09173	2	Initiation factor eIF2 gamma, C terminal
PF09377	2	SBDS protein C-terminal domain
PF09398	2	FOP N terminal dimerisation domain
PF09451	2	Autophagy-related protein 27
PF09728	2	Myosin-like coiled-coil protein
PF09758	2	Uncharacterised conserved protein
PF09794	2	Transport protein Avl9
PF09801	2	Integral membrane protein S linking to the trans Golgi network
PF09989	2	CoA enzyme activase uncharacterised domain (DUF2229)
PF10022	2	Uncharacterized protein conserved in bacteria (DUF2264)
PF10058	2	Predicted integral membrane zinc-ribbon metal-binding protein
PF10075	2	CSN8/PSMD8/EIF3K family
PF10193	2	Telomere length regulation protein
PF10234	2	Clusterin-associated protein-1
PF10350	2	Putative death-receptor fusion protein (DUF2428)
PF10397	2	Adenylosuccinate lyase C-terminus
PF10408	2	Ubiquitin elongating factor core
PF10409	2	C2 domain of PTEN tumour-suppressor protein
PF10418	2	Iron-sulfur cluster binding domain of dihydroorotate dehydrogenase B
PF10444	2	Nbl1 / Borealin N terminal
PF10475	2	Vacuolar-sorting protein 54, of GARP complex
PF10509	2	Galactokinase galactose-binding signature
PF10588	2	NADH-ubiquinone oxidoreductase-G iron-sulfur binding region
PF11114	2	Minor capsid protein
PF11262	2	Transcription factor/nuclear export subunit protein 2
PF11539	2	Protein of unknown function (DUF3228)
PF11717	2	RNA binding activity-knot of a chromodomain
PF11798	2	IMS family HHH motif
PF11799	2	impB/mucB/samB family C-terminal domain
PF11839	2	Alanine-zipper, major outer membrane lipoprotein
PF11987	2	Translation-initiation factor 2
PF12072	2	Domain of unknown function (DUF3552)
PF12090	2	Spt20 family
PF12171	2	Zinc-finger double-stranded RNA-binding
PF12554	2	Mitotic-spindle organizing gamma-tubulin ring associated
PF12680	2	SnoaL-like domain
PF12697	2	Alpha/beta hydrolase family
PF12705	2	PD-(D/E)XK nuclease superfamily
PF12710	2	haloacid dehalogenase-like hydrolase
PF12740	2	Chlorophyllase enzyme
PF12742	2	Gryzun, putative Golgi trafficking
PF12783	2	Guanine nucleotide exchange factor in Golgi transport N-terminal
PF12795	2	Mechanosensitive ion channel porin domain
PF12826	2	Helix-hairpin-helix motif
PF12830	2	Sister chromatid cohesion C-terminus
PF12844	2	Helix-turn-helix domain
PF12859	2	Anaphase-promoting complex subunit 1
PF13023	2	HD domain
PF13041	2	PPR repeat family
PF13083	2	KH domain
PF13236	2	Clustered mitochondria
PF13238	2	AAA domain
PF13350	2	Tyrosine phosphatase family
PF13394	2	4Fe-4S single cluster domain
PF13401	2	AAA domain
PF13411	2	MerR HTH family regulatory protein
PF13432	2	Tetratricopeptide repeat
PF13483	2	Beta-lactamase superfamily domain
PF13484	2	4Fe-4S double cluster binding domain
PF13516	2	Leucine Rich repeat
PF13537	2	Glutamine amidotransferase domain
PF13541	2	Subunit ChlI of Mg-chelatase
PF13563	2	2'-5' RNA ligase superfamily
PF13634	2	Nucleoporin FG repeat region
PF13656	2	RNA polymerase Rpb3/Rpb11 dimerisation domain
PF13812	2	Pentatricopeptide repeat domain
PF13851	2	Growth-arrest specific micro-tubule binding
PF13870	2	Domain of unknown function (DUF4201)
PF13879	2	KIAA1430 homologue
PF14200	2	Ricin-type beta-trefoil lectin domain-like
PF14437	2	MafB19-like deaminase
PF14516	2	AAA-like domain
PF14523	2	Syntaxin-like protein
PF14593	2	PH domain
PF14602	2	Hexapeptide repeat of succinyl-transferase
PF14623	2	Hint-domain
PF14633	2	SH2 domain
PF14647	2	FAM91 N-terminus
PF14648	2	FAM91 C-terminus
PF14681	2	Uracil phosphoribosyltransferase
PF14691	2	Dihydroprymidine dehydrogenase domain II, 4Fe-4S cluster
PF14697	2	4Fe-4S dicluster domain
PF14712	2	Snapin/Pallidin
PF14714	2	KH-domain-like of EngA bacterial GTPase enzymes, C-terminal
PF14769	2	Flagellar C1a complex subunit C1a-32
PF14770	2	Transmembrane protein 18
PF14806	2	Coatomer beta subunit appendage platform
PF14807	2	Adaptin AP4 complex epsilon appendage platform
PF14931	2	Intraflagellar transport complex B, subunit 20
PF14933	2	CEP19-like protein
PF15020	2	Cation channel sperm-associated protein subunit delta
PF15158	2	Domain of unknown function (DUF4579)
PF15625	2	CC2D2A N-terminal C2 domain
PF15630	2	CENP-S protein
PF15739	2	Translin-associated factor X-interacting N-terminus
PF15874	2	Putative Interleukin 2 receptor, gamma chain
PF16011	2	Carbohydrate-binding family 9
PF16198	2	tRNA pseudouridylate synthase B C-terminal domain
PF16275	2	Splicing factor 1 helix-hairpin domain
PF16300	2	Type of WD40 repeat
PF16421	2	E2F transcription factor CC-MB domain
PF16528	2	Exocyst component 84 C-terminal
PF16661	2	Metallo-beta-lactamase superfamily domain
PF16845	2	Aspartic acid proteinase inhibitor
PF16858	2	Condensin II complex subunit CAP-H2 or CNDH2, C-term
PF16897	2	C-terminal region of MMR_HSR1 domain
PF16898	2	C-terminal associated domain of TOPRIM
PF16906	2	Ribosomal proteins L26 eukaryotic, L24P archaeal
PF17135	2	Ribosomal protein 60S L18 and 50S L18e
PF17189	2	Glycosyl hydrolase family 30 beta sandwich domain
PF17284	2	Spermidine synthase tetramerisation domain
PF00026	1	Eukaryotic aspartyl protease
PF00031	1	Cystatin domain
PF00108	1	Thiolase, N-terminal domain
PF00126	1	Bacterial regulatory helix-turn-helix protein, lysR family
PF00140	1	Sigma-70 factor, region 1.2
PF00154	1	recA bacterial DNA recombination protein
PF00163	1	Ribosomal protein S4/S9 N-terminal domain
PF00170	1	bZIP transcription factor
PF00180	1	Isocitrate/isopropylmalate dehydrogenase
PF00186	1	Dihydrofolate reductase
PF00190	1	Cupin
PF00202	1	Aminotransferase class-III
PF00209	1	Sodium:neurotransmitter symporter family
PF00216	1	Bacterial DNA-binding protein
PF00231	1	ATP synthase
PF00269	1	Small, acid-soluble spore proteins, alpha/beta type
PF00274	1	Fructose-bisphosphate aldolase class-I
PF00292	1	'Paired box' domain
PF00295	1	Glycosyl hydrolases family 28
PF00302	1	Chloramphenicol acetyltransferase
PF00306	1	ATP synthase alpha/beta chain, C terminal domain
PF00358	1	phosphoenolpyruvate-dependent sugar phosphotransferase system, EIIA 1
PF00364	1	Biotin-requiring enzyme
PF00367	1	phosphotransferase system, EIIB
PF00393	1	6-phosphogluconate dehydrogenase, C-terminal domain
PF00403	1	Heavy-metal-associated domain
PF00430	1	ATP synthase B/B' CF(0)
PF00431	1	CUB domain
PF00479	1	Glucose-6-phosphate dehydrogenase, NAD binding domain
PF00491	1	Arginase family
PF00497	1	Bacterial extracellular solute-binding proteins, family 3
PF00514	1	Armadillo/beta-catenin-like repeat
PF00542	1	Ribosomal protein L7/L12 C-terminal domain
PF00570	1	HRDC domain
PF00584	1	SecE/Sec61-gamma subunits of protein translocation complex
PF00586	1	AIR synthase related protein, N-terminal domain
PF00588	1	SpoU rRNA Methylase family
PF00590	1	Tetrapyrrole (Corrin/Porphyrin) Methylases
PF00636	1	Ribonuclease III domain
PF00642	1	Zinc finger C-x8-C-x5-C-x3-H type (and similar)
PF00654	1	Voltage gated chloride channel
PF00670	1	S-adenosyl-L-homocysteine hydrolase, NAD binding domain
PF00682	1	HMGL-like
PF00707	1	Translation initiation factor IF-3, C-terminal domain
PF00712	1	DNA polymerase III beta subunit, N-terminal domain
PF00717	1	Peptidase S24-like
PF00731	1	AIR carboxylase
PF00763	1	Tetrahydrofolate dehydrogenase/cyclohydrolase, catalytic domain
PF00769	1	Ezrin/radixin/moesin family
PF00773	1	RNB domain
PF00809	1	Pterin binding enzyme
PF00829	1	Ribosomal prokaryotic L21 protein
PF00832	1	Ribosomal L39 protein
PF00842	1	Alanine racemase, C-terminal domain
PF00861	1	Ribosomal L18 of archaea, bacteria, mitoch. and chloroplast
PF00872	1	Transposase, Mutator family
PF00882	1	Zinc dependent phospholipase C
PF00886	1	Ribosomal protein S16
PF00889	1	Elongation factor TS
PF00890	1	FAD binding domain
PF00900	1	Ribosomal family S4e
PF00912	1	Transglycosylase
PF00924	1	Mechanosensitive ion channel
PF00986	1	DNA gyrase B subunit, carboxyl terminus
PF01016	1	Ribosomal L27 protein
PF01018	1	GTP1/OBG
PF01020	1	Ribosomal L40e family
PF01025	1	GrpE
PF01029	1	NusB family
PF01035	1	6-O-methylguanine DNA methyltransferase, DNA binding domain
PF01039	1	Carboxyl transferase domain
PF01047	1	MarR family
PF01068	1	ATP dependent DNA ligase domain
PF01071	1	Phosphoribosylglycinamide synthetase, ATP-grasp (A) domain
PF01078	1	Magnesium chelatase, subunit ChlI
PF01111	1	Cyclin-dependent kinase regulatory subunit
PF01112	1	Asparaginase
PF01116	1	Fructose-bisphosphate aldolase class-II
PF01128	1	2-C-methyl-D-erythritol 4-phosphate cytidylyltransferase
PF01132	1	Elongation factor P (EF-P) OB domain
PF01135	1	Protein-L-isoaspartate(D-aspartate) O-methyltransferase (PCMT)
PF01142	1	tRNA pseudouridine synthase D (TruD)
PF01145	1	SPFH domain / Band 7 family
PF01154	1	Hydroxymethylglutaryl-coenzyme A synthase N terminal
PF01170	1	Putative RNA methylase family UPF0020
PF01191	1	RNA polymerase Rpb5, C-terminal domain
PF01195	1	Peptidyl-tRNA hydrolase
PF01196	1	Ribosomal protein L17
PF01213	1	Adenylate cyclase associated (CAP) N terminal
PF01219	1	Prokaryotic diacylglycerol kinase
PF01244	1	Membrane dipeptidase (Peptidase family M19)
PF01245	1	Ribosomal protein L19
PF01257	1	Thioredoxin-like [2Fe-2S] ferredoxin
PF01259	1	SAICAR synthetase
PF01262	1	Alanine dehydrogenase/PNT, C-terminal domain
PF01269	1	Fibrillarin
PF01276	1	Orn/Lys/Arg decarboxylase, major domain
PF01281	1	Ribosomal protein L9, N-terminal domain
PF01287	1	Eukaryotic elongation factor 5A hypusine, DNA-binding OB fold
PF01288	1	7,8-dihydro-6-hydroxymethylpterin-pyrophosphokinase (HPPK)
PF01289	1	Thiol-activated cytolysin
PF01297	1	Zinc-uptake complex component A periplasmic
PF01303	1	Egg lysin (Sperm-lysin)
PF01323	1	DSBA-like thioredoxin domain
PF01337	1	Barstar (barnase inhibitor)
PF01359	1	Transposase (partial DDE domain)
PF01367	1	5'-3' exonuclease, C-terminal SAM fold
PF01382	1	Avidin family
PF01396	1	Topoisomerase DNA binding C4 zinc finger
PF01424	1	R3H domain
PF01426	1	BAH domain
PF01434	1	Peptidase family M41
PF01464	1	Transglycosylase SLT domain
PF01466	1	Skp1 family, dimerisation domain
PF01471	1	Putative peptidoglycan binding domain
PF01480	1	PWI domain
PF01504	1	Phosphatidylinositol-4-phosphate 5-Kinase
PF01512	1	Respiratory-chain NADH dehydrogenase 51 Kd subunit
PF01521	1	Iron-sulphur cluster biosynthesis
PF01522	1	Polysaccharide deacetylase
PF01536	1	Adenosylmethionine decarboxylase
PF01544	1	CorA-like Mg2+ transporter protein
PF01571	1	Aminomethyltransferase folate-binding domain
PF01576	1	Myosin tail
PF01595	1	Domain of unknown function DUF21
PF01625	1	Peptide methionine sulfoxide reductase
PF01641	1	SelR domain
PF01643	1	Acyl-ACP thioesterase
PF01653	1	NAD-dependent DNA ligase adenylation domain
PF01658	1	Myo-inositol-1-phosphate synthase
PF01668	1	SmpB protein
PF01678	1	Diaminopimelate epimerase
PF01709	1	Transcriptional regulator
PF01715	1	IPP transferase
PF01729	1	Quinolinate phosphoribosyl transferase, C-terminal domain
PF01740	1	STAS domain
PF01753	1	MYND finger
PF01765	1	Ribosome recycling factor
PF01779	1	Ribosomal L29e protein family
PF01782	1	RimM N-terminal domain
PF01791	1	DeoC/LacD family aldolase
PF01795	1	MraW methylase family
PF01805	1	Surp module
PF01807	1	CHC2 zinc finger
PF01808	1	AICARFT/IMPCHase bienzyme
PF01812	1	5-formyltetrahydrofolate cyclo-ligase family
PF01820	1	D-ala D-ala ligase N-terminus
PF01849	1	NAC domain
PF01851	1	Proteasome/cyclosome repeat
PF01868	1	Domain of unknown function UPF0086
PF01876	1	RNase P subunit p30
PF01882	1	Protein of unknown function DUF58
PF01883	1	Iron-sulfur cluster assembly protein
PF01885	1	RNA 2'-phosphotransferase, Tpt1 / KptA family
PF01896	1	DNA primase small subunit
PF01900	1	Rpp14/Pop5 family
PF01916	1	Deoxyhypusine synthase
PF01918	1	Alba
PF01922	1	SRP19 protein
PF01929	1	Ribosomal protein L14
PF01938	1	TRAM domain
PF01940	1	Integral membrane protein DUF92
PF01951	1	Archease protein family (MTH1598/TM1083)
PF01956	1	Integral membrane protein DUF106
PF01980	1	Uncharacterised protein family UPF0066
PF01985	1	CRS1 / YhbY (CRM) domain
PF01996	1	F420-0:Gamma-glutamyl ligase
PF02005	1	N2,N2-dimethylguanosine tRNA methyltransferase
PF02020	1	eIF4-gamma/eIF5/eIF2-epsilon
PF02040	1	Arsenical pump membrane protein
PF02080	1	TrkA-C domain
PF02096	1	60Kd inner membrane protein
PF02109	1	DAD family
PF02129	1	X-Pro dipeptidyl-peptidase (S15 family)
PF02130	1	Uncharacterized protein family UPF0054
PF02132	1	RecR protein
PF02137	1	Adenosine-deaminase (editase) domain
PF02144	1	Repair protein Rad1/Rec1/Rad17
PF02149	1	Kinase associated domain 1
PF02150	1	RNA polymerases M/15 Kd subunit
PF02186	1	TFIIE beta subunit core domain
PF02190	1	ATP-dependent protease La (LON) substrate-binding domain
PF02201	1	SWIB/MDM2 domain
PF02224	1	Cytidylate kinase
PF02229	1	Transcriptional Coactivator p15 (PC4)
PF02263	1	Guanylate-binding protein, N-terminal domain
PF02268	1	Transcription initiation factor IIA, gamma subunit, helical domain
PF02270	1	Transcription initiation factor IIF, beta subunit
PF02278	1	Polysaccharide lyase family 8, super-sandwich domain
PF02291	1	Transcription initiation factor IID, 31kD subunit
PF02296	1	Alpha adaptin AP2, C-terminal domain
PF02301	1	HORMA domain
PF02329	1	Histidine carboxylase PI chain
PF02357	1	Transcription termination factor nusG
PF02367	1	Threonylcarbamoyl adenosine biosynthesis protein TsaE
PF02378	1	Phosphotransferase system, EIIC
PF02397	1	Bacterial sugar transferase
PF02401	1	LytB protein
PF02407	1	Putative viral replication protein
PF02410	1	Ribosomal silencing factor during starvation
PF02436	1	Conserved carboxylase domain
PF02449	1	Beta-galactosidase
PF02452	1	PemK-like, MazF-like toxin of type II toxin-antitoxin system
PF02457	1	DisA bacterial checkpoint controller nucleotide-binding
PF02458	1	Transferase family
PF02466	1	Tim17/Tim22/Tim23/Pmp24 family
PF02475	1	Met-10+ like-protein
PF02481	1	DNA recombination-mediator protein A
PF02503	1	Polyphosphate kinase middle domain
PF02504	1	Fatty acid synthesis protein
PF02522	1	Aminoglycoside 3-N-acetyltransferase
PF02527	1	rRNA small subunit methyltransferase G
PF02542	1	YgbB family
PF02547	1	Queuosine biosynthesis protein
PF02557	1	D-alanyl-D-alanine carboxypeptidase
PF02560	1	Cyanate lyase C-terminal domain
PF02565	1	Recombination protein O C terminal
PF02567	1	Phenazine biosynthesis-like protein
PF02575	1	YbaB/EbfC DNA-binding family
PF02576	1	RimP N-terminal domain
PF02578	1	Multi-copper polyphenol oxidoreductase laccase
PF02585	1	GlcNAc-PI de-N-acetylase
PF02586	1	SOS response associated peptidase (SRAP)
PF02591	1	C4-type zinc ribbon domain
PF02594	1	Uncharacterised ACR, YggU family COG1872
PF02595	1	Glycerate kinase family
PF02603	1	HPr Serine kinase N terminus
PF02614	1	Glucuronate isomerase
PF02618	1	YceG-like family
PF02620	1	Uncharacterized ACR, COG1399
PF02629	1	CoA binding domain
PF02631	1	RecX family
PF02632	1	BioY family
PF02659	1	Putative manganese efflux pump
PF02660	1	Glycerol-3-phosphate acyltransferase
PF02664	1	S-Ribosylhomocysteinase (LuxS)
PF02670	1	1-deoxy-D-xylulose 5-phosphate reductoisomerase
PF02677	1	Uncharacterized BCR, COG1636
PF02687	1	FtsX-like permease family
PF02699	1	Preprotein translocase subunit
PF02724	1	CDC45-like protein
PF02731	1	SKIP/SNW domain
PF02732	1	ERCC4 domain
PF02733	1	Dak1 domain
PF02739	1	5'-3' exonuclease, N-terminal resolvase-like domain
PF02743	1	Cache domain
PF02749	1	Quinolinate phosphoribosyl transferase, N-terminal domain
PF02767	1	DNA polymerase III beta subunit, central domain
PF02768	1	DNA polymerase III beta subunit, C-terminal domain
PF02781	1	Glucose-6-phosphate dehydrogenase, C-terminal domain
PF02786	1	Carbamoyl-phosphate synthase L chain, ATP binding domain
PF02787	1	Carbamoyl-phosphate synthetase large chain, oligomerisation domain
PF02803	1	Thiolase, C-terminal domain
PF02815	1	MIR domain
PF02840	1	Prp18 domain
PF02843	1	Phosphoribosylglycinamide synthetase, C domain
PF02844	1	Phosphoribosylglycinamide synthetase, N domain
PF02847	1	MA3 domain
PF02882	1	Tetrahydrofolate dehydrogenase/cyclohydrolase, NAD(P)-binding domain
PF02899	1	Phage integrase, N-terminal SAM-like domain
PF02911	1	Formyl transferase, C-terminal domain
PF02912	1	Aminoacyl tRNA synthetase class II, N-terminal domain
PF02952	1	L-fucose isomerase, C-terminal domain
PF02953	1	Tim10/DDP family zinc finger
PF02966	1	Mitosis protein DIM1
PF02970	1	Tubulin binding cofactor A
PF03030	1	Inorganic H+ pyrophosphatase
PF03033	1	Glycosyltransferase family 28 N-terminal domain
PF03034	1	Phosphatidyl serine synthase
PF03054	1	tRNA methyl transferase
PF03063	1	Prismane/CO dehydrogenase family
PF03081	1	Exo70 exocyst complex subunit
PF03099	1	Biotin/lipoate A/B protein ligase family
PF03105	1	SPX domain
PF03118	1	Bacterial RNA polymerase, alpha chain C terminal domain
PF03120	1	NAD-dependent DNA ligase OB-fold domain
PF03177	1	Non-repetitive/WGA-negative nucleoporin C-terminal
PF03194	1	LUC7 N_terminus
PF03215	1	Rad17 cell cycle checkpoint protein
PF03219	1	TLC ATP/ADP transporter
PF03221	1	Tc5 transposase DNA-binding domain
PF03223	1	V-ATPase subunit C
PF03224	1	V-ATPase subunit H
PF03226	1	Yippee zinc-binding/DNA-binding /Mis18, centromere assembly
PF03248	1	Rer1 family
PF03256	1	Anaphase-promoting complex, subunit 10 (APC10)
PF03266	1	NTPase
PF03275	1	UDP-galactopyranose mutase
PF03291	1	mRNA capping enzyme
PF03306	1	Alpha-acetolactate decarboxylase
PF03323	1	Bacillus/Clostridium GerA spore germination protein
PF03328	1	HpcH/HpaI aldolase/citrate lyase family
PF03345	1	Oligosaccharyltransferase 48 kDa subunit beta
PF03352	1	Methyladenine glycosylase
PF03366	1	YEATS family
PF03371	1	PRP38 family
PF03378	1	CAS/CSE protein, C-terminus
PF03385	1	STELLO glycosyltransferases
PF03412	1	Peptidase C39 family
PF03437	1	BtpA family
PF03439	1	Early transcription elongation factor of RNA pol II, NGN section
PF03466	1	LysR substrate binding domain
PF03471	1	Transporter associated domain
PF03477	1	ATP cone domain
PF03479	1	Domain of unknown function (DUF296)
PF03496	1	ADP-ribosyltransferase exoenzyme
PF03501	1	Plectin/S10 domain
PF03531	1	Structure-specific recognition protein (SSRP1)
PF03553	1	Na+/H+ antiporter family
PF03576	1	Peptidase family S58
PF03587	1	EMG1/NEP1 methyltransferase
PF03591	1	AzlC protein
PF03592	1	Terminase small subunit
PF03607	1	Doublecortin
PF03629	1	Carbohydrate esterase, sialic acid-specific acetylesterase
PF03630	1	Fumble
PF03632	1	Glycosyl hydrolase family 65 central catalytic domain
PF03636	1	Glycosyl hydrolase family 65, N-terminal domain
PF03639	1	Glycosyl hydrolase family 81
PF03656	1	Pam16
PF03657	1	Uncharacterised protein family (UPF0113)
PF03660	1	PHF5-like protein
PF03668	1	P-loop ATPase protein family
PF03706	1	Lysylphosphatidylglycerol synthase TM region
PF03711	1	Orn/Lys/Arg decarboxylase, C-terminal domain
PF03725	1	3' exoribonuclease family, domain 2
PF03726	1	Polyribonucleotide nucleotidyltransferase, RNA binding domain
PF03749	1	Sugar fermentation stimulation protein
PF03797	1	Autotransporter beta-domain
PF03800	1	Nuf2 family
PF03816	1	Cell envelope-related transcriptional attenuator domain
PF03819	1	MazG nucleotide pyrophosphohydrolase domain
PF03834	1	Binding domain of DNA repair protein Ercc1 (rad10/Swi10)
PF03837	1	RecT family
PF03838	1	Recombination protein U
PF03845	1	Spore germination protein
PF03849	1	Transcription factor Tfb2
PF03864	1	Phage major capsid protein E
PF03870	1	RNA polymerase Rpb8
PF03871	1	RNA polymerase Rpb5, N-terminal domain
PF03878	1	YIF1
PF03881	1	Fructosamine kinase
PF03908	1	Sec20
PF03909	1	BSD domain
PF03919	1	mRNA capping enzyme, C-terminal domain
PF03948	1	Ribosomal protein L9, C-terminal domain
PF03951	1	Glutamine synthetase, beta-Grasp domain
PF03977	1	Na+-transporting oxaloacetate decarboxylase beta subunit
PF03979	1	Sigma-70 factor, region 1.1
PF03980	1	Nnf1
PF03986	1	Autophagocytosis associated protein (Atg3), N-terminal domain
PF03989	1	DNA gyrase C-terminal domain, beta-propeller
PF03992	1	Antibiotic biosynthesis monooxygenase
PF03997	1	VPS28 protein
PF03998	1	Utp11 protein
PF04002	1	RadC-like JAB domain
PF04006	1	Mpp10 protein
PF04011	1	LemA family
PF04023	1	FeoA domain
PF04029	1	2-phosphosulpholactate phosphatase
PF04031	1	Las1-like
PF04034	1	Ribosome biogenesis protein, C-terminal
PF04037	1	Domain of unknown function (DUF382)
PF04041	1	beta-1,4-mannooligosaccharide phosphorylase
PF04046	1	PSP
PF04062	1	ARP2/3 complex ARPC3 (21 kDa) subunit
[truncated: 635 more rows]
